# Supplementary material for: Organelle Imaging with Terahertz Scattering-Type Scanning Near-Field Microscope
Source: Int J Mol Sci. 2023 Sep 4;24(17):13630. doi: 10.3390/ijms241713630 (PMC10488156; doi:10.3390/ijms241713630)
Supplement: Supplementary file 1 [file ijms-24-13630-s001.zip]

Archive with 5 entries (5 files):
- table S1.xlsx
- table S2.xlsx
- table S3.xlsx
- table S4.xlsx
- table S5.xlsx
