# Supplementary material for: Organelle Imaging with Terahertz Scattering-Type Scanning Near-Field Microscope
Source: Int J Mol Sci. 2023 Sep 4;24(17):13630. doi: 10.3390/ijms241713630 (PMC10488156; doi:10.3390/ijms241713630)
Supplement: Supplementary file 1 [file ijms-24-13630-s001.zip › table S1.xlsx]

## Sheet: ALL_INFO
Mode	Adducts	Metabolite	Retention time(min)	Formula	VIP	fc	pvalue	at_1	at_2	at_3	e10_1	e10_2	e10_3
neg	M-H2O-H, M+Cl, M-H	Asparagine	0.727967	C4H8N2O3	0.472718	0.0182165	0.118558	938427	5911.68	912696	17780	9703.87	6344.86
neg	M+FA-H	Ala Pro	0.965067	C8H14N2O3	0.184613	59.4588	5.25559e-05	828.943	1425.46	1101.8	69142.3	59453.1	70959.9
neg	M-H	Acetosyringone	1.73883	C10H12O4	0.249451	9.24968	6.45265e-05	10681.7	18368.3	14408.4	145449	122894	133634
neg	M-H	2,4-Dinitrophenol	6.67018	C6H4N2O5	0.218153	4.08852	0.000104648	32038.8	19847.3	37248.8	119904	117226	127300
neg	M-H	Gallic acid	1.49983	C7H6O5	2.96112	146.901	0.000137688	214325	24753.9	108848	1.46941e+07	1.79718e+07	1.84447e+07
neg	M-H	Ribonic acid	0.718183	C5H10O6	1.02179	4.98822	0.00102961	747196	42019.3	750265	2.47344e+06	2.60788e+06	2.59795e+06
neg	M-H	Apigenin	6.7111	C15H10O5	0.198369	19.3727	8.30261e-07	4634.27	3147.33	4488.22	78793.5	77109.2	81796.4
neg	M+FA-H	PG(TXB2/a-15:0)	8.46293	C41H75O14P	0.604165	0.0893438	0.107483	621781	2.00141e+06	570048	96937	92677.9	95681.3
neg	M-H2O-H	3-Dehydroshikimate	1.49983	C7H7O5-	0.0895105	5.20321	0.00304561	4041.52	4654.43	2663.64	23789.5	15437.5	19879.4
neg	M-H	4-Oxododecanedioic acid	5.95505	C12H20O5	0.105242	0.299617	0.0686919	50496.6	16899.2	49361.4	12026.9	11993.7	10961.9
neg	M-H	Hemsleyanoside	6.631	C31H36O11	0.197466	4.12243	0.000251555	19540.8	33602.5	19230.1	104152	91746.1	102456
neg	M+FA-H	3-Alizarinsulfonic acid	6.26873	C14H8O7S	1.21576	2769.81	1.36539e-07	825.363	1419.3	812.238	2.81933e+06	2.76387e+06	2.88382e+06
neg	M-H, M+Cl	N-Fructosyl gamma-glutamyl-S-(1-propenyl)cysteine sulfoxide	5.84125	C17H28N2O11S	0.0658339	0.446059	0.508361	10474.6	110155	10308	20885.4	22405.8	15114.6
neg	M-H	Aspartic acid	0.709083	C4H7NO4	0.215523	0.6825	0.556059	1.35008e+06	10097.6	1.3811e+06	595317	626542	649062
neg	M+FA-H	Linalool oxide (cis-pyran)	7.1223	C11H20O2	0.186778	0.20157	0.185786	68040.1	267163	65424.4	27563	25288.7	27902.5
neg	M+FA-H	Cerasidin	4.60322	C19H20O6	0.388195	0.00829675	0.115816	600996	4075.28	623925	3464.59	3312.37	3419.71
neg	M-H2O-H, M-H	Glutamine	0.746117	C5H10N2O3	0.63979	0.25034	0.207536	2.57801e+06	3227.11	2.62769e+06	428944	432976	442084
neg	M-H2O-H, M-H	Succinic acid	1.1633	C4H6O4	1.18967	2.47228	0.038554	3.123e+06	83128.5	3.38997e+06	5.64293e+06	5.39508e+06	5.26942e+06
neg	M+FA-H	(Z)-7-((2S,3R)-3-((2Z,5Z)-Undeca-2,5-dienyl)oxiran-2-yl)hept-5-enoic acid	8.70137	C20H32O3	0.221216	0.00304427	0.0753832	68051.4	223514	73905.9	378.033	361.423	373.136
neg	M+FA-H	Arabinofuranose	0.718183	C5H10O5	1.17693	7.20198	0.000322447	631375	2601.02	664962	2.94891e+06	3.16024e+06	3.24578e+06
neg	M-H	Hydroquinone	1.76312	C6H6O2	0.0747492	0.725035	0.06615	43299.6	59229.1	45030.9	33190.3	34403.4	39392.1
neg	M-H	Coumaric acid	5.62517	C9H8O3	0.38546	5.92872	0.000569354	29355	113965	32694.9	362510	332237	348795
neg	M-H	Astringin	6.51162	C20H22O9	0.811817	20.0518	4.71367e-05	709.724	196277	2263	1.29868e+06	1.3593e+06	1.33732e+06
neg	M-H	UDP-D-galactose	0.688967	C15H24N2O17P2	0.158017	1.08151	0.48965	1.81056e+06	1.25687e+06	1.63269e+06	1.67028e+06	1.77267e+06	1.64028e+06
neg	M+FA-H	Salicylic acid, methylene ester	4.18248	C15H12O6	0.22753	10.6862	3.18891e-05	16887.8	3089.13	10689.6	109599	104531	113579
neg	M+FA-H	3-Hydroxypropyl methacrylate	4.88478	C7H12O3	0.428133	16.48	1.93773e-05	11789.6	43590.7	12609.9	392862	356222	371393
neg	M+FA-H	9-Hydroxynon-2-enal	6.64477	C9H16O2	0.180901	0.0128353	0.364711	4875.67	406567	4481.36	1636.18	1687.81	2014.53
neg	M+FA-H	Garcinia biflavonoid 1	5.86623	C30H22O11	0.759968	213.748	6.4772e-07	7811.05	4242.16	3490.24	1.13472e+06	1.06861e+06	1.11905e+06
neg	M-H	4-hydroxy-3-methoxybenzoic acid ethyl ester	5.58893	C10H12O4	0.112734	2.9196	0.0101638	8075.3	25283.5	7999.78	41113.2	39228.8	40408.5
neg	M-H, M+Cl	Triptonide	6.79	C20H22O6	0.430014	17.0414	4.51549e-05	2591.16	56863.8	6955.28	368545	390612	372567
neg	M-H	apigenin 6,8-digalactoside	4.5004	C27H30O15	1.09642	24.9035	0.000437895	132655	211.531	160061	2.49526e+06	2.03466e+06	2.76502e+06
neg	M-H	Glutamic acid	0.727967	C5H9NO4	0.17574	1.20203	0.702649	2.14308e+06	22782.5	2.18696e+06	1.70142e+06	1.77595e+06	1.75486e+06
neg	M-H2O-H	6-(alpha-D-Glucosaminyl)-1D-myo-inositol	0.8885	C12H23NO10	0.95287	113.675	8.91018e-06	11308.2	19445.6	15504	1.72321e+06	1.66557e+06	1.8696e+06
neg	M-H	Vanillin	6.03078	C8H8O3	0.199058	0.224925	0.19706	78988.6	318827	79769.4	37684.8	33857.9	35878.1
neg	M+FA-H	(3-Phenoxyphenyl)methanol	7.44167	C13H12O2	0.0798735	0.0628843	0.242774	13205.6	1264.05	50407.1	845.007	1870.12	1364.6
neg	M+Na-2H, 2M+Hac-H	8-Methylquinoline	5.03933	C10H9N	0.720143	0.0175262	0.120538	2.10834e+06	2624.09	2.1956e+06	25135.6	25620.2	24722
neg	2M-H, 2M+Hac-H, M-H	p-Benzosemiquinone	4.22768	C6H6O2	0.290111	4.57381	0.000297709	50673.2	22000.8	64330.5	217897	211344	197392
neg	M-H, 2M-H	Glucoraphanin	1.01242	C12H23NO10S3	7.88827	0.175996	0.105079	2.83022e+08	4.22407e+07	2.75258e+08	3.59108e+07	3.4333e+07	3.54456e+07
neg	M-H2O-H	secologanate	4.88478	C16H22O10	0.133604	0.326302	0.18539	113389	12727.2	116762	24744.1	26699.8	27807.7
neg	M-H	Umbelliferone	5.61263	C9H6O3	0.205337	2.17346	0.0098418	91854.8	37434.8	94881.1	163745	156109	167370
neg	M-H	Zierin	4.01367	C14H17NO7	0.198721	3.54593	0.00580446	45793.3	1801.87	47125.7	113580	113351	108943
neg	M-2H, M-H	Isovitexin 2''-(6'''-(E)-p-coumaroylglucoside) 4'-glucoside	5.75488	C42H46O22	0.918579	127.115	1.34501e-05	3918.64	27419.3	7098.96	1.57529e+06	1.55789e+06	1.75271e+06
neg	M-H, M+Cl	Galactose-beta-1,4-xylose	0.737417	C11H20O10	2.13473	179.523	3.10719e-07	30992.5	53294.8	61872.4	8.97624e+06	8.5228e+06	8.73998e+06
neg	M+FA-H, 2M+FA-H	5-(Hydroxymethyl)pyrrolidin-2-one	0.982733	C5H9NO2	1.90814	82.3949	3.45917e-07	119953	10341	125962	6.92435e+06	6.9503e+06	7.23953e+06
neg	M-H	Secoisolariciresinol-sesquilignan	5.68617	C30H38O10	0.309042	144.058	3.17788e-06	447.641	769.766	2610.04	188347	188996	174032
neg	M-H	Catechin-(4->8)-gallocatechin	4.03735	C30H26O13	1.99371	186.896	2.3434e-06	21102.5	36288	65210.4	7.52308e+06	8.00838e+06	7.38212e+06
neg	M-H	5-p-Coumaroylquinic acid	4.63942	C16H18O8	5.78209	129.563	2.10603e-08	547457	213683	727806	6.42694e+07	6.51306e+07	6.35121e+07
neg	M-H2O-H	2-(beta-D-Mannopyranosyl)-L-tryptophan	4.32867	C17H22N2O7	0.0972287	0.323519	0.16678	53122.2	8587.39	61180	10917.1	12839.1	16000.8
neg	M-H	7-Methylxanthine	1.68293	C6H6N4O2	0.118982	1.62752	0.4542	28062.6	281413	27921.7	205681	170225	173216
neg	M-H2O-H	Plumieride	4.27342	C21H26O12	0.371148	9.79632	0.000132201	23420.1	40273.4	26888.4	285812	330023	271533
neg	M-H2O-H	Quercetin 3-O-caffeyl-glucoside	2.17123	C30H26O15	4.02881	944.743	1.44174e-06	2013.58	94529.7	1981.56	3.16958e+07	2.96548e+07	3.17299e+07
neg	M-H2O-H	Gibberellin A35	5.26457	C19H24O6	0.282823	37.6988	5.60713e-08	3041.1	4965.88	4479.37	154341	159101	157278
neg	M-H	Phenylalanine	2.80128	C9H11NO2	1.12703	0.00204908	0.373408	16183.9	1.61918e+07	18375.8	12751.4	8322.17	12175.5
neg	M-H, M+Cl, M-H2O-H	PA(22:6(5Z,8E,10Z,13Z,15E,19Z)-2OH(7S, 17S)/22:6(4Z,7Z,10Z,13Z,16Z,19Z))	8.35755	C47H69O10P	1.17011	0.000274169	0.065084	2.16443e+06	5.98097e+06	1.87511e+06	933.475	892.461	921.383
neg	M-H, M+Cl, 2M-H, M+FA-H	Lactose	0.76415	C12H22O11	3.98461	9.21068	0.000171057	5.16298e+06	249972	5.79598e+06	3.16305e+07	3.52391e+07	3.63722e+07
neg	M-H	cis-Khellactone	4.22768	C14H14O5	0.685396	22.3032	1.90307e-06	24442	42030.6	60011.5	973854	937949	909202
neg	M+FA-H	Mellein	5.03933	C10H10O3	4.52898	0.000111646	0.115738	8.29733e+07	85402.4	8.3138e+07	8165.42	7098.97	3290.74
pos	M+H	Acetophenone	16.6796	C8H8O	0.624323	0.16533	0.000188478	801106	885399	993840	163610	137834	141697
pos	M+H-H2O	Aminocaproic acid	4.172	C6H13NO2	1.39194	0.104584	0.000181774	3.63694e+06	4.18216e+06	4.59451e+06	448489	420816	428955
neg	M-H	isoquinoline-1-carboxamide	5.68617	C10H8N2O	0.196967	0.00168483	0.116222	161325	212.712	154352	180.836	172.891	178.494
neg	M-H	Piceatannol	5.60048	C14H12O4	0.0890207	7.78752	0.00385894	5.12317	6218.57	814.399	21759.5	17242.9	15806.9
neg	M-H, M+Cl	O2',O3',O5'-Tri-Acetyl-N6-(3-Hydroxyphenyl)Adenosine	3.05295	C22H23N5O8	0.28859	0.0029114	0.116577	323916	785.526	350384	667.813	638.471	659.162
pos	M+H	3E,5E,11E-Trideca-1,3,5,11-tetraene-7,9-diyne	7.40425	C13H12	0.0817201	0.275031	0.0998942	42425.6	19855	14077.9	7414.93	6607.94	6978.09
pos	M+NH4	Alpha-Linolenic acid	9.6063	C18H30O2	0.225882	0.720716	0.0276102	357108	397546	431519	283692	243172	328030
neg	M-H	Galloyl glucose	2.09465	C13H16O10	2.76898	27.7245	2.20398e-05	108759	1.34196e+06	197211	1.60674e+07	1.43132e+07	1.53073e+07
neg	M+FA-H	3-Deoxyglucose	0.8069	C6H12O5	0.673656	0.464104	0.342344	5.00309e+06	17717.6	5.19391e+06	1.48843e+06	1.65285e+06	1.59941e+06
neg	M-H2O-H, M-H	Dimethyl-3-hydroxypyrid-4-one	2.96463	C7H9NO2	0.0575143	0.537349	0.0270674	14729.9	19987.8	13134.5	9528.71	7374.03	8810.54
neg	M-H	Quercetin-3-O-glucuronide	3.85343	C21H18O13	1.22927	2.71498	0.0269208	2.87915e+06	1901.65	2.9595e+06	5.47862e+06	5.2357e+06	5.14267e+06
neg	M+Cl	D-Glucaro-1,4-lactone	0.869733	C6H8O7	1.46676	0.0453407	0.114018	8.85003e+06	321443	9.01097e+06	273274	269919	281212
neg	M+FA-H	9'-Carboxy-gamma-tocotrienol	8.56763	C23H32O4	0.240919	0.0143816	0.0963526	80317.9	291435	85933.1	2236.49	2138.23	2207.52
neg	M+Na-2H	Sabiporide	0.839583	C18H19F3N6O2	0.222566	40.7009	0.000597986	1395.2	2399.19	3519.03	79986.8	112241	105434
pos	M+H	Caffeine	4.48752	C8H10N4O2	3.32831	1.03733	0.304487	1.0901e+09	1.03612e+09	9.95806e+08	1.04247e+09	1.09889e+09	1097223592
neg	M-H	Ninhydrin	2.80128	C9H6O4	0.230045	7.7491	0.000122622	8114.36	28682.5	8503.55	118854	117530	114653
neg	M-H, 2M-H, M+Cl	Propyl gallate	5.79085	C10H12O5	1.54516	175.897	1.8283e-06	11109.5	53957.4	13163.6	4.60462e+06	4.39438e+06	4.76147e+06
neg	M-H2O-H	Glycerol glutamate	0.965067	C8H13NO7	0.499378	4.35666	0.00211769	202850	8418.07	231463	640185	640435	648208
neg	M-H2O-H, M-H	Protocatechuic acid	5.00468	C7H6O4	0.5888	2.72991	0.103824	98888.2	1.4007e+06	87550.1	1.41573e+06	1.44817e+06	1.46884e+06
neg	2M+Hac-H	4-Hydroxy-benzenepropanedioate	3.06625	C9H8O5	0.974161	70.2852	2.30202e-06	9212.48	59251	10013.6	1.8938e+06	1.75613e+06	1.86585e+06
neg	M-2H, M-H	3,4-Di-O-galloylquinic acid	4.12133	C21H20O14	1.52739	123.183	1.23875e-08	32753.6	39928.1	36651.5	4.42988e+06	4.51276e+06	4.52535e+06
neg	M-H	Ginnalin B	1.49983	C13H16O9	4.09799	5.2674	0.00160624	1.11028e+07	68595.8	1.21004e+07	4.48634e+07	3.93854e+07	3.83333e+07
neg	M-H	13-Hydroperoxy-(9Z,11E)-octadecadienoic acid	7.85002	C18H32O4	0.00876114	0.895133	0.851707	6287.63	27960.7	6687.2	11567.6	11827.8	13247.3
neg	M-H	Kaempferol 3-alpha-L-arabinopyranoside	5.48515	C20H18O10	0.696326	33.3951	0.000186197	4078.33	70476.8	12271.5	850566	964739	1.08428e+06
pos	M+CH3OH+H	4-Methylcoumarin	5.16505	C10H8O2	0.0175523	1.0941	0.495574	17043.1	19027.7	24623.7	24145.8	20179.4	22080.7
neg	M-H	Prunin	5.71973	C21H22O10	0.357408	5.06765	6.69971e-05	52777.7	81356.8	46559	321103	288624	305964
neg	M+FA-H	Atractylenolide II	9.13743	C15H20O2	0.12896	0.708836	0.590879	603619	1117.28	577634	274774	278422	284912
neg	M-H	Catechol	3.8905	C6H6O2	0.105843	0.428234	0.0660643	59205.6	26113.6	58468.1	21383.5	19984	20207.1
pos	M+K	Glycerylphosphorylcholine	0.7364	C8H20NO6P	0.803348	1.70789	0.00726134	1.64717e+06	1.91374e+06	2.09255e+06	3.6796e+06	3.00005e+06	2.97586e+06
pos	M+H	Carboxyethyllysine	1.00447	C9H18N2O4	0.60578	5.70436	0.000202344	138843	145997	166674	962462	830976	782159
pos	M+H	Threonine	0.77875	C4H9NO3	0.523391	0.232592	8.89586e-06	660378	665573	715517	166210	159416	149203
pos	M+H	Thr Ile	1.18533	C10H20N2O4	0.636586	109.209	0.000400143	4879.73	13011.7	3850.34	933617	702875	737897
pos	M+H	Isovaleric acid	1.90662	C5H10O2	0.0409076	3.09041	0.0130899	2834.91	326.656	1834.96	5869.07	4638.44	4933.79
pos	M+H	Methionine	0.983517	C5H11NO2S	0.773125	0.11797	2.30694e-05	1.19412e+06	1.31712e+06	1.36343e+06	157381	152843	146871
pos	M+H	Coniferylaldehyde	5.90322	C10H10O3	0.111133	0.365135	0.000246214	34812.2	36309.8	40797.6	14914.7	13220.9	12730.1
neg	M-H	7-Ethyltheophylline	4.26115	C9H12N4O2	0.17885	33.3568	0.00130946	585.114	4085.62	1144.4	80135.2	57300.7	56538.5
neg	M+FA-H	Sphondin	5.61263	C12H8O4	0.140215	6.88897	0.00341341	372.692	19342.3	366.765	46836.8	45156.7	46348.8
pos	M+H-H2O, M+CH3OH+H	Glycyl-D-proline	0.843983	C7H12N2O3	0.496367	5.99083	0.000109369	86570.8	90685.3	107741	627168	556467	523734
neg	M-H	Adipic acid	10.3945	C6H10O4	0.0736455	0.557606	0.0090717	20533.2	28154.9	26074.4	13050.5	13862	14775.4
pos	M+Na	19-oxoandrostenedione	0.902217	C19H24O3	0.895636	241.088	0.000232151	3530.83	11022.1	4774.09	1.79787e+06	1.45658e+06	1.40507e+06
pos	M+H-H2O, M+H	Saccharopine	0.843983	C11H20N2O6	0.299309	61.4767	1.32621e-05	2643.02	2756.71	3097.44	187257	166093	169029
neg	M+FA-H	Vacciniin	1.37653	C13H16O7	0.154738	0.654435	0.390172	343973	92254.1	449374	196115	193707	189745
neg	M-H2O-H	Phenol glucuronide	4.64963	C12H14O7	0.538871	65.687	4.63052e-06	10378.8	956.964	14430.6	535890	565343	591282
neg	M-H	p-Coumaraldehyde	7.83652	C9H8O2	0.092307	4.29553	0.000148082	3955.18	7303.11	3686.89	21323.6	21293	21580.9
neg	M+Na-2H	Allosamidin	6.3319	C25H42N4O14	0.564856	29.4467	9.72545e-07	32224.5	1112.48	30893.7	644072	623184	624123
neg	M-H	Pyrogallol	4.68373	C6H6O3	0.655996	9.09113	1.08239e-05	68274.1	144616	92860.7	898938	966077	914601
pos	M+H	Jasmonic Acid	4.64942	C12H18O3	0.0576408	1.51995	0.124809	12515.3	19984.7	21314.9	34017.2	27477	20301.9
pos	M+H, M+NH4	13,16,19-Docosatrienoic acid	8.61658	C22H38O2	0.167907	0.496975	0.000784956	97226	111493	115946	56360.4	50238.4	54751.8
neg	M-H	Coumaroyl quinic acid	4.285	C16H18O8	3.79544	232.901	2.02717e-09	138159	21364.5	196075	2.77976e+07	2.75903e+07	2.74313e+07
pos	M+H	Apocynin A	5.33253	C24H20O10	0.0376016	0.52959	0.366687	5032.21	8400.82	21177.6	9090.05	7116.22	2123.19
neg	M-H, M+Na-2H	asperuloside	4.62643	C18H22O11	0.437572	97.6372	2.39415e-06	3066.75	5273.61	3017.99	365528	356252	387218
pos	M+H-H2O, M+H	N-formylanthranilic acid	5.24128	C8H7NO3	0.602024	0.000672891	7.4224e-05	610006	730198	737212	510.69	453.13	434.053
neg	M-H	3,4-Dihydroxyphenylacetic acid	4.48935	C8H8O4	0.352096	8.10014	0.000126983	21605.1	57513.5	21905.5	250882	287676	279750
neg	M+FA-H	Tilianin	5.58893	C22H22O10	0.903294	0.0511779	0.370135	222627	1.04665e+07	209426	190372	182132	185260
neg	2M-H, 2M+Hac-H, M+FA-H	(S)-Methylmalonic acid semialdehyde	1.04013	C4H6O3	1.50622	11.7286	1.92173e-05	578790	48247	587670	4.77448e+06	4.65861e+06	4.81368e+06
neg	M-H	Hypoprotocetraric acid	4.74375	C18H16O7	0.0555901	1.25121	0.289776	36507.7	62778.8	35927.1	57696.6	51026.3	60457.7
neg	M+FA-H	ketomethylvaleric acid	4.12133	C6H10O3	2.27959	105.37	2.02016e-08	119816	31666.3	133628	9.8872e+06	1.00327e+07	1.01222e+07
neg	M-H	(R)-Mandelic acid	4.2393	C8H8O3	0.166241	0.237354	0.239955	53962.8	255789	54641	26920.4	29381.7	30188.1
neg	M-H	2-Nitrophenol	6.20617	C6H5NO3	0.616738	0.307234	0.262203	881957	3.94303e+06	910742	574482	570536	617195
neg	M+FA-H	Ethyl-4-hydroxymethyl- 3(2H)-Furanone	2.87652	C7H10O3	0.449523	2.62927	1.21222e-05	227835	252292	231700	643269	600558	627763
neg	M-H	2-Methylguanosine	1.7881	C11H15N5O5	0.129039	137.308	0.0001083	190.097	326.892	187.074	36396.8	29729.2	30547.2
pos	M+H-H2O	n-carboxymethyllysine	0.824217	C8H16N2O4	0.141442	1.58467	0.00693997	65809.5	62114.2	85300.7	119971	110657	107263
neg	M-H	Methyl gallate	3.0417	C8H8O5	0.0116475	0.795594	0.720587	3533.02	14019.9	2875.13	5967.39	4816.47	5468.58
pos	M+H-H2O	9,10-Epoxyoctadecanoic acid	9.39808	C18H34O4	0.0440149	0.614235	0.00773708	9359.45	11635.4	9793.28	5542.03	6542.36	6826.77
neg	M-H	Isocoumarin	5.58893	C9H6O2	0.200876	16.6378	2.81636e-05	6587.76	1704.35	6526.96	88144.5	77065.4	81347.3
neg	M+FA-H	Benzofuran isophthalate	4.18248	C16H8O5	0.235506	50.3934	3.86069e-07	1736.32	2985.78	1708.71	108340	110681	105049
neg	M-H	Glucoiberin	0.8885	C11H21NO10S3	1.82479	7.62535e-05	0.116156	1.36568e+07	823.854	1.33752e+07	700.397	669.624	691.324
neg	M-H2O-H, M-H	Indolelactic acid	5.22025	C11H11NO3	0.282149	0.00766446	0.0948326	307532	18663.6	298929	1607.91	1201.58	1981.75
neg	M+FA-H	Monotropeoside	2.42678	C19H26O12	0.263054	80.4783	9.86689e-06	1347.88	2317.82	1326.44	143198	127639	130922
neg	2M+FA-H	Isopropyl-beta-D-thiogalactopyranoside	0.8069	C9H18O5S	1.43755	70.7625	3.49225e-05	43154	74207.8	53273.8	3.63506e+06	4.24556e+06	4.19399e+06
neg	M-H, M+Cl	6-Gingerol	7.98265	C17H26O4	0.473503	0.321015	0.178096	582763	1.82287e+06	582336	376996	280670	301516
pos	M+NH4	Dodecatrienoic acid	9.74093	C12H18O2	0.134599	0.250114	0.00127689	38895.6	47717.8	53810.7	12240.1	10975.5	11906.5
neg	M-H	Acefylline	5.58893	C9H10N4O4	0.0969324	0.0171111	0.10054	36335.6	1902.16	36923.4	400.217	429.949	455.923
neg	M+FA-H	Hispolon	5.96792	C12H12O4	0.13853	4.56497	0.014055	1913.37	30797.4	1461.63	53732.7	51031.2	51232.3
neg	M-H2O-H	Catechin 3'-glucuronide	3.97635	C21H22O12	0.637144	147.593	1.35321e-05	6773.9	4294.86	4813.79	839977	764364	739811
neg	M-H	Succinic anhydride	1.64797	C4H4O3	0.228927	0.162981	0.395195	35357.5	765189	31424.6	44913.2	43924	46757.8
neg	M-H	Betavulgarin	4.5004	C17H12O6	0.295346	458.121	6.5359e-07	1092.22	0.501514	0.287007	165002	162928	172801
neg	M-H	Quadrangolin A	7.40248	C15H22O3	0.115038	0.0237148	0.00404591	27461	19156.8	34536.4	300.684	493.458	1130.41
neg	M-H	Adenine	1.45387	C5H5N5	0.421354	0.0673135	0.118253	752605	30944.9	764878	37722.2	30249.2	36258.7
pos	M+CH3OH+H	19-Hydroxy-5,8,11,14-eicosatetraenoic acid	8.32227	C20H32O3	0.259819	0.150047	3.31189e-05	145133	145888	163670	25510.9	19914.8	22799.3
pos	M+H-H2O	4-Amino-3-Hydroxy-6-Methylheptanoic Acid	9.23448	C8H17NO3	0.155905	0.048154	0.000129924	42689.5	50207.7	53471	2338.17	2468	2242.04
neg	M+Cl	2-Octanamidoacetic acid	7.98265	C10H19NO3	0.249512	0.318999	0.183532	159844	513634	161504	106922	76824.4	82611.1
neg	M-H, 2M+FA-H	Dihydrokaempferol	5.27438	C15H12O6	2.41595	371.664	1.28479e-07	36064	11634.8	42459	1.12922e+07	1.09009e+07	1.13154e+07
pos	M+H	Curcumol	5.11515	C15H24O2	0.0257372	0.916761	0.0700778	19215.4	19369.6	19635.5	17710.5	18949.5	16714.3
neg	M-H2O-H	Aldobionic acid	0.839583	C12H20O12	0.469452	0.807738	0.00815691	2.30092e+06	2.21377e+06	2.482e+06	1.89076e+06	1.79934e+06	1.96139e+06
neg	M+FA-H	Petrosaspongiolide m	8.27622	C27H40O6	0.358761	242.821	1.14873e-08	985.537	1310.94	750.227	248597	243400	247805
neg	M-H	Esculetin	4.1703	C9H6O4	0.203604	8.38681	7.82976e-07	10156.7	9899.46	12123.9	89098.8	92578.9	88209.9
neg	M-H	Tectorigenin	6.8161	C16H12O6	0.00700346	1.06888	0.940475	5446.74	95193.6	3842.33	37004.1	37291.9	37383.6
neg	M+Na-2H	Lificiguat	5.46332	C19H16N2O2	0.102837	0.185226	0.391672	9991.04	154322	7269.13	10798.6	10324.1	10658.7
neg	M-H	PE(18:2/0:0)	8.70137	C23H44NO7P	0.228558	7.26809	0.000197875	8866.73	30230.8	9195.47	114683	123154	113162
pos	M+H	Niacin	0.815233	C6H5NO2	0.483489	2.03194	3.32128e-05	414449	444263	446724	901696	905131	845740
neg	M+Na-2H	LysoPG(16:0/0:0)	9.47742	C22H45O9P	0.209742	0.163307	0.155243	225577	6640.44	225927	27194.6	26826.1	20797.4
neg	M+FA-H	Bisnoryangonin	4.06023	C13H10O4	0.3216	14.6537	1.88449e-05	11155.9	19183.8	13230.1	200449	227846	210162
pos	M+ACN+H	(3R)-3-Hydroxy-N-[(3S)-2-oxooxolan-3-yl]butanamide	0.843983	C8H13NO4	0.225371	0.428726	0.000367188	159213	166062	186587	69340.6	78942.6	71165
neg	M-H, M+Na-2H, M+Cl	9-Oxo-12,13-Epoxy-10-Octadecenoic Acid	8.48975	C18H30O4	0.964854	0.00236229	0.0756577	1.38297e+06	4.26749e+06	1.31957e+06	6304.96	4230.91	5929.36
neg	2M-H	Quinic acid	0.718183	C7H12O6	1.21381	5.1925	5.78688e-05	547033	940680	538334	3.33309e+06	3.58773e+06	3.59943e+06
neg	M-H	9-Hydroxy-10,12-octadecadienoic acid	9.38678	C18H32O3	0.130843	0.575411	0.105079	126707	63194.8	129489	60907.8	61554.6	61318.2
neg	M-H	Polygonal	7.98265	C14H22O2	0.16364	0.306727	0.175037	66141.3	213019	68183.7	42522.3	30623.5	33393.9
pos	M+H-2H2O	Feruloylquinic acid	8.77793	C17H20O9	0.161979	0.104759	1.8971e-05	52024.8	57861	57865.3	7480.91	4715.29	5377.31
pos	M+H	2',3',4'-Trihydroxyacetophenone	4.02962	C8H8O4	0.0144446	0.878959	0.358632	8999.16	6198.61	7517.82	6557.08	6090.74	7318.24
neg	M+FA-H	Benzyloxycarbonyl-Val-Ala-Asp-fluoromethylketone	4.48935	C21H28FN3O7	0.306619	0.0401097	0.114009	395572	12700.3	383980	10797.1	10322.7	10657.2
neg	2M-H	3,6-Dihydroxycyclohepta-2,4,6-trien-1-one	3.3245	C7H6O3	0.327208	405.719	0.000168862	257.894	1015.96	253.793	236762	189165	193867
neg	M-H	Methyl eugenol	7.99572	C11H14O2	0.186598	0.206713	0.122181	70785	216596	71368.7	24934.3	23547.1	25676.7
neg	M+FA-H	Cysteinyl-Asparagine	7.83652	C7H13N3O4S	0.619441	0.000594664	0.108743	1.50237e+06	29395.9	1.53453e+06	836.218	636.26	350.936
neg	M-H2O-H	urea glutamate	0.869733	C6H9N3O5	0.337402	313.161	3.62712e-06	472.585	812.66	806.132	214725	230159	210054
pos	M+ACN+H, 2M+ACN+H	n-Octanoyl-l-homoserine lactone	9.23448	C12H21NO3	0.277394	2.6672	0.00468145	73691.9	105438	102737	247338	296362	208094
pos	M+H	3-Methylhistidine	0.701617	C7H11N3O2	0.072088	1.7891	0.00224588	10986.7	15237	13385.4	22482.3	25294.7	23087.7
neg	M-H	Toosendanin	5.26457	C30H38O11	0.261484	82.4451	0.000379372	1321.74	2272.87	1300.72	110678	148853	144065
neg	M-H	Syringaldehyde	5.3906	C9H10O4	0.176737	0.249426	0.00432846	70144.8	104562	76117.4	19116.7	18929.4	24515.9
pos	M+H-2H2O	Methyl isoeugenol	9.59585	C11H14O2	0.318878	0.00110533	1.80988e-05	178731	206107	197872	252.575	164.477	227.036
neg	M-H	3-Dehydroquinic acid	1.03143	C7H10O6	0.832574	23.7711	3.29667e-06	78885.9	1928.5	93754.9	1.38767e+06	1.34268e+06	1.41936e+06
neg	M-H, 2M+Hac-H	8-Methylthiooctyl glucosinolate	6.07885	C16H31NO9S3	1.80808	0.000605631	0.115221	1.34309e+07	37971.3	1.30493e+07	9457.62	1776.32	4826.26
pos	M+K	7-Deaza-2'-deoxyguanosine	4.2575	C11H14N4O4	0.179092	1.43851	0.120227	120035	245162	263332	325019	284923	294201
neg	M-H, M+FA-H	cis-4-Hydroxycyclohexylacetic acid	4.99317	C8H14O3	0.0909321	2.2649	0.0609593	8448.2	31117.5	7792.72	34327.3	35475.4	37459.2
pos	M+H	PC(18:2/0:0)	8.89898	C26H50NO7P	0.244086	7.07957	0.000265062	17057.3	21673.3	18242	119619	151919	131803
neg	M+FA-H	(S)-3-(8-(Dimethylaminomethyl)-6,7,8,9-tetrahydropyrido(1,2-a)indol-10-yl)-4-(1-methyl-3-indolyl)-1H-pyrrole-2,5-dione hydrochloride	6.56307	C28H28N4O2	0.0420038	0.740581	0.8069	797.217	296550	630.196	78631.9	66281.3	75762.9
neg	M-H	Caffeic acid	4.3522	C9H8O4	0.711693	18.2766	4.34683e-06	70489.9	29306.1	68251.3	1.04143e+06	1.0553e+06	974598
neg	M-2H, M-H	Epigallocatechin-(4beta->8)-epicatechin 3,3'-digallate	4.75632	C44H34O21	1.19466	101.85	6.03975e-05	19417.4	33390.3	28732.5	2.75509e+06	3.04341e+06	2.50638e+06
neg	M-H	pelargonidin 3-O-beta-D-p-coumaroylglucoside	6.14178	C30H26O12	0.410329	0.129563	0.432648	314.013	2.75873e+06	2070.61	107562	133579	116597
neg	M-H, M+Cl	Abscisic acid	6.24155	C15H20O4	0.636667	13.9954	3.49598e-06	44440.2	92001.4	42378.4	835944	809126	857590
neg	M-H2O-H	Gibberellin A34-catabolite	5.22025	C19H22O6	0.161161	3.21769	0.00568895	34476.8	5737.68	30944.5	83463.3	71908.4	73596.1
neg	M-H, M+Cl	Phloridzin	5.60048	C21H24O10	0.852372	14.9748	0.000125598	13884.2	260831	25584	1.5725e+06	1.40049e+06	1.52394e+06
neg	M-H	4-Hydroxy-5-methyl-2-methylene-3(2H)-furanone	5.32058	C6H5O3-	0.0302236	0.488678	0.631364	276.348	39833.9	228.298	4402.45	8830.46	6479.62
pos	M+H	Salicylic acid	4.208	C7H6O3	1.06997	2.79415	0.000281934	901196	1.36498e+06	1.4676e+06	3.60864e+06	3.38081e+06	3.44327e+06
pos	M+H	Diosmetin	6.82473	C16H12O6	0.102011	4.53058	0.00033723	3083.01	7788.4	6332.2	28181.4	24739.7	25021.1
neg	M+FA-H	Morph	1.56802	C10H16N2O4	0.254124	24.4578	1.61043e-05	4293.08	129.669	11406.2	136527	124198	126416
neg	M+FA-H	4-Dedimethylamino sancycline	4.41725	C19H17NO7	0.258825	20.9109	0.000871154	5145.19	8847.69	5778.02	122205	167102	124120
pos	M+H-2H2O	Octyl benzoate	9.59585	C15H22O2	1.25838	0.0010209	1.43935e-05	2.7919e+06	3.07538e+06	3.193e+06	3233.24	2953.71	3062.7
neg	M-H	Phosphoric acid	0.50005	H3O4P	0.229929	0.560402	0.075251	220858	397670	265675	144937	167031	183540
pos	M+H	Phenethylacetate	6.64302	C10H12O2	0.0561493	0.749899	0.0277903	25782	27182.1	29757.2	23880.4	19931	18221.3
neg	M-H	Ruberythric acid	5.02898	C25H26O13	0.640406	1295.32	7.58613e-07	490	842.607	482.209	793331	802873	754561
neg	M-H2O-H	Ellagic acid glucoside	5.87867	C20H16O13	0.104822	2.14252	0.00449887	15735.9	27059.5	15485.6	41672.5	40706.3	42489.6
pos	M+H-H2O	Embelin	9.76745	C17H26O4	0.219554	0.154847	0.000581432	91358.5	116819	121121	15609.1	16092.2	19289.7
pos	M+H	Cyclohexanamine	1.57512	C6H13N	0.657702	0.102937	0.000137464	827840	910354	1.02625e+06	101823	92101.6	90638
pos	M+CH3OH+H	Protocatechualdehyde	2.71333	C7H6O3	0.449731	5.66502	5.57379e-05	70204.7	87840.3	91821.4	510085	465544	439870
pos	M+H-H2O	Sagittatosdie B	9.19455	C32H38O14	0.0135028	0.841424	0.766872	14527.4	9657.55	15258.4	2248.58	23342	7597.95
pos	M+H	5-Hydroxyindoleacetylglycine	4.30527	C12H12N2O4	1.07361	0.000232553	4.46512e-05	1.99302e+06	2.39152e+06	2.22623e+06	457.87	406.213	673.273
pos	M+H	Hematoxylin	6.18213	C16H14O6	0.709512	0.0524057	7.06271e-05	919089	1.00739e+06	1.11449e+06	59533.3	50455.2	49375.6
pos	M+H	6-Hydroxy-7-methoxycoumarin	4.40227	C10H8O4	0.528498	0.00645856	0.000285092	466046	528826	620811	4340.24	3285.66	2809.09
pos	M+H-H2O, M+H	4-Amino-4-deoxychorismate	1.2065	C10H11NO5	2.83099	0.00358908	1.6741e-05	1.42315e+07	1.53414e+07	1.6399e+07	55915.5	57858.7	51222.3
neg	M-H	Pyrogallol-2-O-glucuronide	1.77633	C12H14O9	0.228108	5.01279	8.89282e-05	19272.1	33140.4	22575.8	116368	132089	127444
pos	M+H	2-Keto-3-Deoxy-D-Mannooctanoic Acid	1.88362	C8H14O8	0.00649244	3.7239	0.203185	46.4126	48.4091	54.3925	13.05	311.182	231.426
pos	M+H, M+ACN+H, 2M+H	Theobromine	2.90598	C7H8N4O2	5.84544	30.2	1.22679e-05	2.01663e+06	2.37216e+06	2.32388e+06	7.20607e+07	6.71384e+07	6.35237e+07
pos	M+H	3-Indoleacetic acid	5.96517	C10H9NO2	0.951205	0.000195242	4.53083e-05	1.54487e+06	1.81356e+06	1.82147e+06	587.628	216.394	207.309
pos	M+Na, 2M+H, M+H	1-Isothiocyanato-6-(methylsulfinyl)-hexane	6.5117	C8H15NOS2	2.00093	0.0555528	3.27485e-05	7.34701e+06	8.46948e+06	8.4437e+06	492388	436836	418497
neg	M-H	Dopaminechrome	5.71973	C8H7NO2	0.0612701	0.245379	0.0577113	14551.4	5122.78	15919.5	2967.6	2837.21	2929.16
pos	M+H-H2O	6-Methoxy-7-methylquercetin	4.7596	C17H14O8	0.23622	0.239384	0.000105782	130836	136464	153331	36787.8	32637.3	31267.1
neg	M-H, M+Cl	Calcium pantothenate	2.56828		0.440087	1.25854	0.0270278	1.74203e+06	1.44892e+06	1.76186e+06	2.22448e+06	2.01678e+06	1.99204e+06
pos	M+H	Kaempferol	5.05073	C15H10O6	1.75176	1.71001	0.000897548	7.48465e+06	8.52224e+06	9.64116e+06	1.51515e+07	1.45375e+07	1.41696e+07
pos	M+H	2-Hydroxy-3,4-Dimethoxybenzoic Acid	1.35293	C9H10O5	0.583632	691.473	0.000426614	799.778	834.183	1231.53	783261	602523	595621
neg	M+FA-H	Sebacil	7.76967	C10H16O2	0.0524795	1.56178	0.159035	19082.3	5005.63	18696.2	22170.7	21894.5	22754.1
pos	M+H	Herniarin	6.74748	C10H8O3	0.183037	1.69618	0.00425436	87696.4	101786	102783	184656	162555	148524
neg	M-H2O-H	Firibastat	6.26873	C8H20N2O6S4	0.429704	172.799	3.50172e-07	1661.31	2856.79	1634.89	365161	347336	350735
pos	M+H	Myrcene	6.15762	C10H16	0.0632817	1.08793	0.204609	138570	152795	159161	175876	157181	157084
pos	M+H-H2O, M+H	4H-1-Benzopyran-4-one, 2,3-dihydro-5,7-dihydroxy-2-(4-hydroxyphenyl)-	5.17822	C15H12O5	0.736306	3.34487	0.000119001	362127	503366	473104	1.60083e+06	1.46091e+06	1.4157e+06
neg	M-H	(5R)-5-(1,2-Dihydroxyethyl)-3-hydroxyoxolane-2,4-dione	6.5267	C6H8O6	0.391417	0.00792096	0.372396	8959.03	1.95046e+06	5969.26	4993.22	5615.99	4958.58
pos	M+H	5'-O-beta-D-Glucosylpyridoxine	0.910983	C14H21NO8	1.39522	0.081179	6.88151e-05	3.61858e+06	4.21044e+06	4.30584e+06	394881	294696	295519
pos	M+H, M+Na	O-Acetyl-L-homoserine	1.03098	C6H11NO4	0.662927	2.60417	0.000279136	471087	539660	583374	1.5103e+06	1.318e+06	1.32307e+06
pos	M+H-2H2O, M+H-H2O, M+H	4,5-Dihydro-8,9-dehydrotheaspirone	4.84332	C13H20O2	0.559452	3.08344	0.000384028	250963	309277	315005	1.0015e+06	856619	840638
pos	M+H	4',7-Dihydroxyisoflavone	5.91455	C15H10O4	0.189591	0.300356	0.000213029	91945.4	95900.7	107754	34549.5	26351.4	27884.5
neg	M-H	Quercetin 3-sulfate	6.26873	C15H10O10S	0.546761	8.04088	1.63945e-05	65864.8	113262	64817.5	641366	632656	687503
pos	M+H-2H2O	Tyr Gly Gly	4.10805	C13H17N3O5	0.0367385	0.703522	0.46168	12818.5	13369.9	35265.3	16292.3	14308.2	12633.6
pos	M+H-H2O, M+H	N-Acetyl-glucosamine	0.805917	C8H15NO6	0.0640589	1.0511	0.483113	420862	452922	477137	523028	452132	444788
neg	M-H	Baccatin III	6.0182	C31H38O11	0.172916	1.21349	0.341056	455354	783029	448113	695154	694324	657067
pos	M+H	Dihydroconiferyl alcohol	4.39082	C10H14O3	0.13053	0.564798	0.00691348	68910.3	78587.7	88905.4	50413.8	44509.4	38596.8
pos	M+H	Alpinetin	8.4949	C16H14O4	0.193116	0.0407861	5.12798e-05	66763.3	79506.8	76515.5	2884.39	3819.31	2382.86
pos	M+H	Indole-3-carboxaldehyde	3.56642	C9H7NO	0.558961	0.416125	0.00103775	926500	1.02613e+06	1.15602e+06	477141	424729	391716
neg	M-H	Naringenin chalcone	5.56767	C15H12O5	0.568697	196.377	3.33391e-07	1820.69	3130.86	4533.23	606196	638534	617863
neg	M+FA-H	Galangin 7-rhamnoside	4.42782	C21H20O9	0.301355	27.6259	0.00119131	4530.59	7790.82	7807.22	169217	228305	158550
pos	M+H-H2O, M+H	delta-Tridecalactone	5.153	C13H24O2	0.104988	0.0361158	0.000449346	18201.6	22697.4	24978.3	677.087	1126.65	575.479
neg	M+FA-H	Methyl 3,4-dihydroxycinnamate	4.21785	C10H10O4	0.165084	7.57831	6.73334e-05	5547.84	12837.2	5475.88	62930.2	61103.4	56791.9
pos	M+H, 2M+3H2O+2H	Adenosine-3'-monophosphate	0.883533	C10H14N5O7P	1.16333	0.452218	0.00143554	4.43754e+06	4.59075e+06	5.40759e+06	2.47229e+06	2.07377e+06	1.98211e+06
pos	M+H-2H2O	Dehydrovomifoliol	5.26323	C13H18O3	0.101635	2.57156	0.000883759	10202.8	15099	13394	36639.8	30817.7	32051.1
neg	M-H	Myricetin-3-O-xyloside	5.00468	C20H18O12	0.340248	5.11513	0.000767309	83690.6	7878.38	72916.8	277176	292303	271887
pos	M+NH4	Emulphor	9.08837	C20H40O2	0.351561	6.33029	4.19798e-05	35536.2	55758.1	42212.7	290811	293963	260364
neg	M-H	Epigallocatechin gallate	4.68373	C22H18O11	7.46148	21.6455	2.6684e-06	5.95124e+06	63174.4	9.46028e+06	1.11285e+08	1.11535e+08	1.12137e+08
pos	M+Na	Methyl 3,4,5-trimethoxycinnamate	4.1849	C13H16O5	0.102505	3.80222	0.000808133	4076.06	11147.2	6836.56	29769.4	26588.3	27518.7
neg	M-H	Benzyl-6-hydroxy-2-cyclohexene-on-oyl	6.05505	C14H14O4	0.128822	2.72595	0.0290845	11046.9	43403.5	9686.26	60130.2	56198.3	58505.1
pos	M+H, 2M+H, M+NH4, M+Na, M+K	Sulforaphane	5.46407	C6H11NOS2	8.17275	0.000158312	5.90262e-05	1.1457e+08	1.28311e+08	1.39367e+08	27624.7	16557	16332.7
pos	M+H-H2O, M+H	Dihydronepetalactone	6.52513	C10H16O2	0.202472	0.320403	5.0839e-05	109552	112930	122971	39536	35343.1	35805.1
pos	M+H	4-methoxy-1H-indole-3-carbaldehyde	6.19758	C10H9NO2	0.221894	0.0476386	4.59297e-06	93615.7	98624.5	103203	5142.1	4561.97	4370.44
neg	M-H2O-H	calphostin C	4.61388	C44H38O14	0.051517	1.2835	0.413287	28141.9	48393	61946	80038.1	46886.1	50816.3
pos	M+H	2,2-Dipyridyl	1.43108	C10H8N2	0.122186	6.68953	0.000139561	2047.38	5567.29	7640.19	36115.4	33970.1	31962.4
neg	M-H	N-(N-(3-Amino-3-carboxypropyl)-3-amino-3-carboxypropyl)azetidine-2-carboxylic acid	1.02267	C12H21N3O6	0.471234	244.246	3.31053e-05	3382.71	1185.09	678.203	449186	385777	446350
pos	M+H-H2O	Perillyl alcohol	5.8138	C10H16O	0.133669	0.906485	0.209924	513800	585327	621484	550939	516631	492139
pos	M+H	Methyl 4-hydroxycinnamate	1.55003	C10H10O3	0.192902	57.2921	4.92115e-06	1179.33	1230.06	1382.1	71992	76310.2	68920.3
pos	M+H	Norleucine	1.04003	C6H13NO2	3.19829	0.134646	5.65179e-05	2.08761e+07	2.22175e+07	2.45631e+07	3.32052e+06	2.90072e+06	2.88846e+06
pos	M+H	3-Indolepropionic acid	6.02983	C11H11NO2	0.316108	49.266	1.93389e-05	6586.43	1908.02	3379.23	210893	185512	188564
neg	M+FA-H	Propofol glucuronide	4.83702	C18H26O7	0.989653	23.7699	1.21421e-06	64314.3	110595	71482.8	2.00899e+06	1.88274e+06	1.96499e+06
pos	M+CH3OH+H	Lawsone	1.63917	C10H6O3	0.111138	2.24942	0.000548285	15815.9	18570.5	23964.2	44390.4	43514.3	43350
pos	M+H	Oxyresveratrol	5.9393	C14H12O4	0.0582136	5.30343	0.000576622	1428.5	1489.95	1674.11	9343.07	7929.59	7083.66
pos	M+H, 2M+H	Glycine-Betaine	14.8205	C5H11NO2	1.78621	0.238596	0.000388181	6.97669e+06	8.39715e+06	8.76948e+06	2.11474e+06	1.73643e+06	1.90932e+06
neg	M-H	10-Hydroxydecanoic acid	7.7823	C10H20O3	0.179405	0.0897122	0.0326502	57116.3	124533	56692.3	7262.97	7113.09	7006.13
pos	M+H	Methoxycinnamic acid	6.4728	C10H10O3	0.157988	0.42528	0.000426295	77984.3	81339	91392.4	38849.4	35655.8	32119.1
neg	M-H	5-Methoxysalicylic acid	2.59328	C8H8O4	0.291872	2.0749	0.0475454	112970	326666	117311	382793	380304	392515
neg	M+FA-H	1,10-dihydro-1,10-dihydroxyfluoren-9-one	3.3245	C13H10O3	0.306387	63.4082	3.87745e-05	2731.18	3759.58	2151.54	200201	178056	169736
pos	M+H-H2O, M+H	gamma-Glutamylhydroxyproline	1.22903	C10H16N2O6	1.07305	181.519	1.91128e-05	7300.98	12502.3	16806.8	2.39045e+06	2.18286e+06	2.07211e+06
pos	M+H-2H2O, M+H	3-n-Butylphathlide	9.59585	C12H14O2	0.247975	0.00236807	2.58525e-05	107219	119901	125296	297.601	264.025	272.921
pos	M+H-H2O	Octadec-11-en-9-ynoic acid	8.91272	C18H30O2	0.219044	0.105941	5.61556e-05	92581.5	105343	109205	10386.5	12431.1	9719.89
neg	2M+Hac-H	Captopril-cysteine disulfide	5.19575	C12H20N2O5S2	0.984837	41.462	0.00027631	38207.1	63984.5	36617.1	2.22344e+06	1.71119e+06	1.82066e+06
neg	M-H	7-Amino-4-methylcoumarin	6.64477	C10H9NO2	0.124894	0.00193591	0.349042	3713.52	183149	3670.96	125.328	119.822	123.705
pos	M+H-H2O, M+NH4, M+H	Sinapyl alcohol	4.30527	C11H14O4	0.0866808	0.841699	0.103919	108344	129482	127709	114968	95568.9	97134.2
pos	M+CH3OH+H	20-Hydroxyarachlidonic acid	9.04897	C20H32O3	0.0120729	1.04342	0.748559	41986.7	55423.3	64386.6	57790.3	52248.8	58783.5
neg	M-H2O-H	Bensulfuron-methyl	5.10932	C16H18N4O7S	0.34814	31.5561	0.000137839	1193.31	18177.4	3595.55	219478	233945	271302
pos	M+H	Orsellinic acid	4.84332	C8H8O4	0.0700282	1.36282	0.0297464	28132.6	34951.1	26488	44689	38951.1	38430.4
pos	M+H-H2O	Palmitic acid	8.53513	C16H26O5	0.139296	3.24806	0.00570075	16681.4	21731.9	13911.4	70395.6	50725	48833
neg	M-H2O-H	O-Succinyl-L-homoserine	1.18307	C8H13NO6	0.839192	38.9751	6.36931e-06	30305.8	48437.2	27719.7	1.29902e+06	1.41107e+06	1.4393e+06
pos	M+H	Guanine	1.04003	C5H5N5O	0.413774	0.566206	0.00506827	702266	752038	900812	470048	426653	436781
pos	M+NH4, M+Na, M+H-2H2O	Citric acid	0.883533	C6H8O7	0.209671	2.37676	0.000227944	52831.8	62444.3	70987.6	154085	139453	149166
pos	M+H	Kynurenic acid	4.05603	C10H7NO3	0.890969	5.89573	1.33784e-05	276828	326370	327988	1.94033e+06	1.75431e+06	1.79538e+06
neg	M-H	Uridine 2'-phosphate	1.00197	C9H13N2O9P	0.0865602	1.2979	0.108298	58266.5	82614.2	60438.8	89763.6	76002.3	95525.9
pos	M+H-H2O, M+CH3OH+H	N-Acetylcystathionine	1.32003	C9H16N2O5S	0.0742825	0.889348	0.13076	123798	129123	145083	126710	113576	113678
pos	M+H	Glutathione (reduced)	5.02677	C10H17N3O6S	0.459068	0.00130722	9.68528e-05	364952	391952	451852	577.289	512.159	490.657
neg	M-H	3,4-Dihydroxyphenylethanol	3.42785	C8H10O3	0.0834906	1.93367	0.000871527	14476	14476.3	14958.6	27026	26547	31336
neg	M-H	Cryptomeridiol	10.7697	C15H28O2	0.0258334	0.688124	0.102913	5221.03	4194.17	6929.02	3799.44	3927.93	3519.47
pos	M+H-2H2O	S-Lactoylglutathione	1.0222	C13H21N3O8S	0.313792	1.59715	0.00754504	300694	355365	367920	615612	511958	507873
pos	M+H-H2O, M+NH4	Fraxetin	1.35293	C10H8O5	1.35851	0.00708392	5.29921e-05	3.1716e+06	3.80606e+06	3.6725e+06	27192.2	24628.7	23624
neg	M+FA-H	Vinylacetylglycine	0.869733	C6H9NO3	0.423975	5.14388	4.95657e-05	67236.1	115620	66782.5	442236	430745	411127
pos	M+H	NEPSILON,NEPSILON,NEPSILON-TRIMETHYLLYSINE	0.712333	C9H20N2O2	0.32123	0.225105	0.00083446	226933	245547	299032	64644.8	59726.8	49299.4
neg	M+FA-H	cis-o-Coumaric acid 2-glucoside	2.17123	C15H18O8	0.412049	46.0123	3.65901e-05	8367.61	69.1486	13251.7	357647	303477	336814
neg	M-H	Glutaric acid	2.43993	C5H8O4	0.450368	2.16901	0.140681	169382	1.11416e+06	188707	1.1184e+06	1.03755e+06	1.03736e+06
pos	M+H, M+NH4	Senkyunolide A	9.74093	C12H16O2	0.15681	0.216262	0.00148086	49557.1	62736.1	70449.7	14677.3	12279.4	12563.7
neg	M+FA-H	MG(0:0/TXB2/0:0)	6.87053	C23H40O8	0.0638013	2.25456	0.21124	57.1616	27823.9	3519.74	26115.8	22866	21813.3
neg	M-H, 2M-H, M-2H	Cryptochlorogenic acid	4.3522	C16H18O9	5.78444	194.815	3.23639e-06	393072	19396.9	577045	6.55037e+07	6.64237e+07	6.08449e+07
pos	M+H	Hexamethylphosphoramide	5.12743	C6H18N3OP	0.778612	0.0803518	9.42896e-05	1.14137e+06	1.24108e+06	1.39325e+06	109574	98048.4	95762.7
pos	M+H-H2O	Curcumenol	7.29888	C15H22O2	0.419983	0.0430459	5.65206e-05	339097	328246	389079	17188.7	14859.1	13426.8
neg	M+FA-H	Benzyl alcohol beta-D-rutinoside	4.57	C19H28O10	0.879493	14.8708	1.26274e-05	84244.9	144868	91016.5	1.61314e+06	1.66295e+06	1.48451e+06
neg	M-H	Acetyl-Valine	2.99032	C7H13NO3	0.558627	16.9817	8.13188e-05	37078	38865.6	36822.1	576588	634887	703474
neg	M-H	9,10-Dihydroxy-12Z-octadecenoic acid	9.68503	C18H34O4	0.0513154	2.12772	0.00815203	4232.41	6496.38	3717.76	9107.6	10070	11560.7
pos	M+H	(R)-1,2-dimethyl-5,6-dihydroxy-tetrahydroisoquinoline	9.72753	C11H15NO2	0.533745	0.125484	0.000270077	555928	607226	709242	85789.3	75374.3	73792.8
pos	M+H	6-Hydroxybenzofuran-3(2H)-one	5.17822	C8H6O3	0.427086	3.08091	0.000108477	131057	192710	184552	547493	508468	510125
neg	M-H	Glucoerucin	4.10872	C12H23NO9S3	2.76776	4.95829e-05	0.116039	3.06957e+07	10360.8	3.1335e+07	1162.74	13.4627	1899.97
neg	M+FA-H	Antcin K	8.34362	C29H44O6	0.107395	2.75439	0.00588358	10811.3	18591.2	10639.4	42665.2	37085.2	30540.6
neg	M-H	Isoschaftoside	4.62643	C26H28O14	0.237017	1.60837	0.0621983	142935	245791	309534	378798	326857	417405
neg	M-H	Salicyl-6-hydroxy-2-cyclohexene-on-oyl	4.69407	C14H14O5	0.0598352	1.70333	0.116134	11111.1	19106.8	10934.5	24255.1	29807.9	16033.2
neg	M-H	PE(18:3/0:0)	8.2496	C23H42NO7P	0.0320598	1.22232	0.642398	21806.6	68007	18586.8	41969.9	43944.7	46585
neg	M-H	Leucopelargonidin 3-O-alpha-L-rhamno-beta-D-glucopyranoside	5.00468	C27H34O15	1.68027	55.1453	5.06094e-08	73693.2	126723	98248.9	5.3959e+06	5.56281e+06	5.51128e+06
pos	M+H-H2O, M+H	Ethyl 4-methoxycinnamate	4.7829	C12H14O3	0.227031	3.27206	0.000107358	37052.4	49543.3	44820.6	139389	136586	154027
pos	M+H-2H2O	Loliolide	8.77793	C11H16O3	0.161297	0.140511	0.000226177	52177.5	56278	65419.5	8880.69	7229.61	8321.11
neg	M-H2O-H	Ethylenediaminetetraaceticacid	1.01242	C10H16N2O8	0.408839	29.6501	1.10725e-06	8965.6	15417.3	9033.48	338299	317924	334576
neg	M+FA-H	Tetradecenoic acid	8.41123	C14H26O2	0.0574139	0.608398	0.364464	21739.3	62137.7	21760.8	22346.8	19720.8	22202.2
pos	M+H	Cinnamaldehyde	5.42905	C9H8O	0.00660067	1.04457	0.699907	7977.64	8986.94	6766.88	9360.92	7897.18	7531.17
neg	M-H	Methyl chlorogenate	4.76757	C17H20O9	0.449027	15.4934	1.99382e-06	21408.7	36814.6	21474.8	423181	414610	397005
pos	M+Na	N-nornuciferine	5.0013	C18H19NO2	0.109305	70.5147	3.10764e-06	277.563	401.519	306.619	22580.8	22532.5	24393.2
pos	M+H	2-Ethylphenyl isothiocyanate	10.1464	C9H9NS	0.0548498	25.8103	0.000571149	332.262	175.877	197.616	7084.18	6070.63	5060.94
pos	M+H-H2O	Cirsiliol	4.81932	C17H14O7	0.0573414	0.409581	0.00790896	10569.9	11024.6	12387.2	2971.98	7071.71	3874.56
neg	M-H	Eupafolin	6.26873	C16H12O7	0.0630251	2.15428	0.24626	590.413	31713	3174.33	23164.9	25536.9	27727.3
pos	M+H	Xanthoangelol H	5.30758	C21H22O5	0.16598	2047.88	0.00014371	30.2971	4.83607	42.5534	59156.7	53681.2	46254.7
pos	M+H	Geranylacetone	5.07608	C13H22O	0.0382906	0.331243	0.152801	1499.34	7599.88	8743.22	2203.34	2125.26	1581.58
pos	M+H, M+NH4	Pyroglutamic acid	0.77875	C5H7NO3	1.53144	0.169317	5.63377e-07	5.44912e+06	5.44444e+06	5.30232e+06	1.03209e+06	888233	821916
pos	M+H-H2O, M+H, M+H-2H2O	Rothin B	5.26323	C15H20O4	0.489012	12.589	1.35191e-05	32541.1	42726.7	43184.8	531846	481718	477634
neg	M-H2O-H	5,3',4'-Trihydroxy-3-methoxy-6,7-methylenedioxyflavone 4'-glucuronide	4.47985	C23H20O14	0.66217	11.2556	5.53232e-05	66550.6	114441	65492.3	861327	1.00878e+06	904222
neg	M-H2O-H	Gastrodin	4.57	C13H18O7	0.0683189	1.09732	0.654503	463705	231234	459805	430429	435656	401043
neg	M-H2O-H, M-H	Kawain	5.51958	C14H14O3	0.203621	204.123	1.20272e-05	279.137	43.4833	849.319	80697.5	74161.1	84361.3
neg	M-H	Fenozan	9.43935	C17H26O3	0.0684474	0.103981	0.125288	19791.8	1118.73	21978.2	1723.4	1797.44	938.765
neg	M-H	Hibifolin	1.08837	C21H18O14	0.280044	1.3321	0.212613	608431	1.04626e+06	598756	1.1538e+06	970065	877955
pos	M+H	Perillene	5.40633	C10H14O	0.137057	0.487073	0.000547814	64837.3	74287.7	73199.4	38493.1	32066.9	32857.6
pos	M+H	p-Coumaric acid	4.6724	C9H8O3	0.392757	4.74176	1.87827e-05	56342.1	89057.8	92354	384306	375870	367197
pos	M+H	Alpha-Aminoadipic acid	0.892667	C6H11NO4	0.523529	6.91839	1.56319e-05	77912.7	84854.7	103377	651808	603863	585616
neg	M-H	2-Benzothiazolesulfonic acid	5.00468	C7H5NO3S2	0.452282	0.106276	0.113306	855789	71954.9	911717	64898.7	67230.7	63360.4
pos	M+K	Carbazochrome	5.73965	C10H12N4O3	0.523099	0.00414317	1.12852e-05	495272	514664	560536	2377.23	2109.03	2020.48
pos	M+H-H2O	(Z)-6-methoxybenzofuran-3(2H)-one oxime	6.04287	C9H9NO3	0.168976	0.0451234	2.66125e-05	52415.7	60995.8	57881.5	2823.89	2505.3	2400.12
neg	M-H	Apigenin-7-arabinoside	5.49523	C20H18O9	0.11101	0.409795	0.305502	121510	257.8	115420	23636.9	32966.3	40595.1
neg	M-H	Shikimic acid	4.3522	C7H10O5	0.74707	24.6678	2.30332e-06	30148.2	79050	25924.3	1.12279e+06	1.13897e+06	1.0714e+06
neg	M-H	hydroxysyringaresinol	3.00345	C15H18O9	0.578381	223.215	5.70543e-05	883.095	5160.58	2639.02	589018	636815	712271
neg	M-H	Syringaresinol	6.3073	C22H26O8	0.147524	0.0806316	0.384101	7838.31	296241	4203.8	8587.21	7300.08	8970.08
neg	M+FA-H	Methyl hexadecanoate	8.93908	C17H34O2	0.054924	0.649753	0.262324	37119.9	14210.2	38928.3	22134.9	17184.2	19326.5
neg	M-H	1-Caffeoylquinic acid	5.69765	C16H18O9	0.28441	0.193005	0.460913	5639.43	1.50615e+06	4280.95	115738	98185	78687.6
neg	M-H2O-H, M+Na-2H	2-Hydroxyarctiin	5.68617	C27H34O12	0.146682	9.20101	0.000214962	4104.41	7057.96	4039.14	46745.2	41209	51915.1
neg	2M+FA-H	Isoketocamphoric acid	4.3951	C10H16O5	0.964575	41.6299	4.43288e-06	33595.7	57771.3	39991.8	1.79077e+06	1.92403e+06	1.75365e+06
neg	M-2H, M-H	Kaempferol-3-O-(6'''-trans-p-coumaroyl-2''-glucosyl)rhamnoside	5.96792	C36H36O17	0.383601	24.1065	9.15454e-06	7579.48	20403.6	8583.04	286114	283553	311814
neg	M-H, 2M-H	Indoleacetic acid	5.95505	C10H9NO2	0.601158	0.00179481	0.0981732	1.40838e+06	67284.3	1.36463e+06	1730.3	1506.75	1860.76
neg	M-H2O-H, M-H	p-Hydroxy-cinnamic acid	5.47458	C9H8O3	0.38726	16.4166	3.89337e-05	17534.7	17857.8	20674.4	278717	314151	327560
pos	M+H-2H2O	9-Hydroxylinoleic acid	9.52795	C18H32O3	0.0195856	0.847396	0.300212	7789.93	7830.18	10595.3	7358.54	6339.08	8517.18
neg	M-H, M+FA-H	1-Hydroxyisoquinoline	4.94428	C9H7NO	0.559014	0.000372543	0.111558	1.28531e+06	15706.9	1.2188e+06	291.033	346.399	301.305
neg	M-H, M+Na-2H	9-Hydroperoxy-11,12-octadecadienoic acid	8.81893	C18H32O4	0.353511	0.0151785	0.113284	170336	670814	178232	4723.35	5362.27	5387.07
neg	M+FA-H	Oxindanac	5.10932	C17H14O4	0.316756	10.1496	0.000786292	1239.73	57584.4	5495.23	216371	237928	198517
pos	M+H, M+NH4	1-Cinnamoylpyrrolidine	4.33963	C13H15NO	0.318209	0.0375634	0.000186817	177476	198747	227569	10565.8	7116.18	4998.48
pos	M+H	Isoleucine glutamate	0.99555	C11H20N2O6	0.229566	4.21728	0.000181841	34484.5	25017	35179.8	145110	121347	132841
pos	M+H-H2O, M+H	Epiafzelechin	5.03872	C15H14O5	2.42313	30.354	3.62956e-06	190938	490377	465757	1.21604e+07	1.11376e+07	1.15202e+07
pos	M+CH3OH+H	19-Nordeoxycorticosterone	9.5553	C20H28O3	0.17223	0.0125965	7.51177e-06	53474.4	58881.4	59374.2	792.938	470.761	899.494
neg	M+FA-H	Fucosyllactose	0.776167	C18H32O15	2.80652	277.695	8.63162e-06	37931.1	65226.5	60350.4	1.40895e+07	1.56211e+07	1.56948e+07
pos	M+H	3-Phenylpropanal	8.08032	C9H10O	0.306399	0.0519863	2.57077e-06	180490	189140	196281	10239	10109.3	9071.35
neg	M-H2O-H	Cellobioside	1.72918	C14H26O10	0.0218282	1.12071	0.586312	23029.6	29104	31945.6	41301.7	28504.2	24422.2
pos	M+H-H2O, M+H, M+H-2H2O	Verbenalol	6.35457	C11H14O5	0.494236	24.9078	4.82373e-05	12508.9	26323.2	19941.7	535805	475029	453090
pos	M+H	Indoleacetaldehyde	8.94027	C10H9NO	0.267508	0.000580933	6.06408e-06	128144	142630	138797	86.9285	77.1212	73.8834
pos	M+H-H2O	R-(-)-Mandelic acid	4.68447	C8H8O3	0.103592	2.54982	0.00151573	9553.02	14980.3	16821.2	38351.8	32545.9	34548.8
pos	M+H-H2O	2-Methylhexadecanoic acid	9.74093	C17H34O2	0.0714395	0.55527	0.0190019	20251	23865.3	28176.8	12922.3	10802.6	16417.3
pos	M+K, 2M+H, M+H	Theanine	0.931067	C7H14N2O3	9.03412	19.3531	1.47214e-05	6.22939e+06	9.43281e+06	9.87085e+06	1.75934e+08	1.54993e+08	1.63218e+08
neg	M-H	Methyl vanillate	4.76757	C9H10O4	0.09964	0.197664	0.00116932	27872.1	19923.6	25451.4	5391.99	4660.73	4425.58
pos	M+H-2H2O	Gibberellin A30	5.96517	C19H22O6	0.147699	12.1916	8.76685e-05	2911.57	4106.69	4220.52	50675.5	42111.6	44232.1
neg	M-H	Quercetin 3-O-rhamnoside	6.3073	C21H20O11	0.714725	0.0309421	0.385597	9405.5	6.85578e+06	9728.99	71174.6	74966.7	66582.8
neg	M+K-2H	(12Z,15Z)-10-Hydroxyoctadeca-12,15-dienoylcarnitine	8.84638	C25H45NO5	0.234862	34.0463	1.38281e-05	3614.38	3500.65	2473.92	101844	116073	108551
neg	M+FA-H	Eriodictyol	4.98277	C15H12O6	0.230953	8.03839	8.10175e-05	17211.8	5724.91	20849.6	110920	125496	115556
neg	M+FA-H	5-Hydroxy-7-methoxyflavanone	5.284	C16H14O4	0.0970566	1.6342	0.00740049	31476.6	27882.8	32532.5	47079.7	45854	57236
neg	M+FA-H	4-O-(Indole-3-acetyl)-D-glucopyranose	4.33933	C16H19NO7	0.292708	14.5368	1.4421e-05	9566.51	16450.6	10338.2	174443	187482	166566
neg	M+FA-H	Laricitrin	4.20698	C16H12O8	0.140242	4.28989	0.00301216	17612.3	4254.89	13925.5	44412.6	60035.8	49098.2
pos	M+H	Quercetin	4.97573	C15H10O7	1.54067	5.19842	8.79555e-06	792278	1.25907e+06	1.20282e+06	5.69524e+06	5.51945e+06	5.70186e+06
neg	M-H, M+Cl	Kolaflavanone	5.86623	C31H24O12	0.225696	13.6803	2.15163e-06	6214.94	10687.2	6116.11	106901	101275	106721
neg	M-H, M+Na-2H	Esculin	4.1703	C15H16O9	0.62955	9.92361	5.48052e-05	114153	7620.27	134326	821630	873748	846056
neg	M-H	Taxifolin	5.41575	C15H12O7	0.367886	4.31691	0.00140122	104435	38506.1	98106.3	321767	318971	399841
neg	M-H	Quercetin-3-O-beta-glucopyranosyl-7-O-alpha-rhamnopyranoside	4.61388	C27H30O16	0.128403	0.352499	0.263968	136580	2317.6	130628	36203.7	13497.7	45305.9
neg	M+Cl	Curcumin 4'-O-beta-D-gentiobioside	2.83812	C33H40O16	0.345622	4.73438	0.00421955	24500.7	145022	23921.1	315771	289585	310481
pos	M+H	Glycerophosphocholine	0.77875	C8H20NO6P	0.644987	3.789	0.00133892	303738	299261	273267	1.30638e+06	1.04043e+06	973358
pos	M+H	Tricetin	5.78942	C15H10O7	0.960431	22.5119	3.59729e-05	58633.3	99803.5	88057.6	2.02219e+06	1.78269e+06	1.74418e+06
neg	M-H	Methylsuccinic acid	2.17123	C5H8O4	0.908824	16.2604	4.16876e-06	74424.5	158665	77464	1.62179e+06	1.68018e+06	1.74776e+06
pos	M+H	Butin	6.08035	C15H12O5	0.590258	41.5903	7.25372e-05	14289.4	21249.4	13864.6	760922	665955	627823
pos	M+H-H2O, M+H	Salicylaldehyde	5.17822	C7H6O2	1.15827	3.02986	0.000109859	985094	1.45809e+06	1.39095e+06	4.03607e+06	3.7453e+06	3.83554e+06
pos	M+H	3,4-Divanillyltetrahydrofuran	5.34452	C20H24O5	0.208104	12.3917	0.000139486	5735.41	10018.9	6187.98	101088	89223.1	81592.1
pos	M+H	2-Hydroxyquinoline	4.96225	C9H7NO	0.706873	0.00558755	0.000227757	840930	942645	1.10158e+06	5987.36	4400.56	5733.06
neg	M-H	((+-))-2-Hydroxy-4-(methylthio)butanoic acid	3.55448	C5H10O3S	0.262346	0.123389	0.147639	326790	5013.54	341299	29788.4	28615.1	24649.7
pos	M+H-H2O	Glabrin A	0.931067	C7H13NO4	3.81789	18.8182	3.92741e-06	1.13527e+06	1.72455e+06	1.83154e+06	3.08915e+07	2.83191e+07	2.90724e+07
pos	M+H-2H2O	4-Hydroxy-4-(pyridin-2-yl)butan-2-one	5.24128	C9H11NO2	1.9966	0.00565149	0.000160683	6.57339e+06	8.06883e+06	8.35898e+06	46789.9	40857.9	42343.2
pos	M+H-H2O, M+H	5-Hydroxyindoleacetic acid	4.96225	C10H9NO3	0.762084	0.000111882	0.000120867	988271	1.09381e+06	1.24625e+06	136.049	120.7	115.632
pos	M+H	1-methoxyindole-3-carbaldehyde	6.98283	C10H9NO2	0.160466	0.0640134	2.24426e-05	48333.2	55578.7	53594.5	3683.64	3268.05	3130.84
neg	M-H	Quercetin 3-(6''-malonylglucoside)	5.22025	C24H22O15	0.234094	5.41574	0.000894752	13164.9	22638.5	37441	148482	133886	114304
pos	M+H, M+CH3OH+H	2alpha-Hydroxyalantolactone	5.90322	C15H20O3	0.230344	0.188408	3.70429e-05	114766	128339	130952	24355.7	24007.8	22111.7
pos	M+H	2,3,6,8-Tetrahydroxy-1-methylxanthone	3.82158	C14H10O6	0.106652	14.2221	5.26177e-05	1539.64	1605.87	1804.36	25433.3	23643.1	21321
neg	M+FA-H	PG(5-iso PGF2VI/i-17:0)	8.92577	C41H75O13P	0.746412	0.0450922	0.248749	558403	4.79618e+06	600822	91244.3	87235.3	90062.4
pos	M+H-2H2O	17-Hydroxy-4,7,10,13,15,19-docosahexaenoic acid	9.35733	C22H32O3	0.130257	0.40137	0.00194508	46472.7	58002.7	61358.9	23737	21780.9	21043.1
pos	M+H	PC(18:1(6Z)/0:0)	9.32997	C26H52NO7P	0.0744948	0.778346	0.0659513	55808.9	58209.7	65404.4	50075.7	51812.4	37765
pos	M+Na	Meranzin hydrate	6.82473	C15H18O5	0.287013	0.0187785	0.000229915	136000	175543	171316	4420.23	2478.49	2168.65
pos	M+H-2H2O	4'-Nitrophenyl-2-acetamido-2-deoxy-beta-glucopyranoside	4.39082	C14H18N2O8	0.253637	1.71242	0.00663682	160107	191890	206779	358526	314357	283974
pos	M+H	3-Methylxanthine	1.50255	C6H6N4O2	0.830121	40.7121	0.000111947	24069.2	36419	39579.3	1.52756e+06	1.3111e+06	1.2353e+06
neg	M+Na-2H	Pyridinoline	5.19575	C18H28N4O8	0.112118	0.529975	0.386201	188801	5707.5	163301	71572.4	68874.1	49183.6
pos	M+H-2H2O	Benzoyl glucuronide	3.834	C13H14O8	0.184371	0.257503	0.000105616	81608.5	85119.1	95639.7	22946.2	22919.1	21695
neg	M+FA-H	Asperulosidic acid	1.67158	C18H24O12	0.489781	208.101	1.40971e-06	1793.05	3083.34	1764.54	440821	467377	473790
pos	M+H-2H2O	DG(20:5(7Z,9Z,11E,13E,17Z)-3OH(5,6,15)/0:0/8:0)	9.08837	C31H50O8	0.328259	3.85844e-10	0.000315114	193699	184963	242305	8.75363e-05	7.76604e-05	7.44e-05
pos	M+H-H2O	Monoethyl phthalate	8.09405	C10H10O4	0.17348	0.156775	5.7768e-06	66058.7	71737.9	66815.1	10961	11010.6	10106.3
pos	M+H	Naringenin	5.72697	C15H12O5	0.360458	23.7712	8.89737e-05	11961.3	12091.1	8797.26	289912	253613	237352
pos	M+H, M+CH3OH+H, M+H-H2O	4-[(S)-Amino(carboxy)methyl]-3-methylbenzoic acid	1.43108	C10H11NO4	2.38924	0.00469959	4.14897e-05	9.97783e+06	1.09063e+07	1.1919e+07	53386.6	50809.7	49964.8
neg	M+FA-H	Bergenin	3.8905	C14H16O9	0.118291	0.251144	0.136863	70882.7	10256.6	75713.9	14215.8	14026.1	11150.9
neg	M-H	Kaempferol-3-O-alpha-L-rhamnoside	5.73198	C21H20O10	0.397916	9.49599	0.000172813	37688.2	0.190382	70462.1	358575	324376	344045
pos	M+H-H2O	trans-4-Coumaric acid	4.63872	C9H8O3	0.762854	2.49289	0.000378698	624509	783091	879014	1.85807e+06	1.8034e+06	2.0388e+06
pos	M+H, M+CH3OH+H, M+H-H2O	L-5-Hydroxytryptophan	1.40742	C11H12N2O3	0.907706	2.63419	0.000301677	908569	986682	1.03431e+06	2.82369e+06	2.51048e+06	2.38286e+06
neg	M-H2O-H	Carboxyethyl-hydroxychroman	5.71973	C12H14O4	0.0652554	0.122256	0.102501	16549.6	2266.54	19220.5	2245.32	1266.18	1138.71
pos	M+H	Ascorbic acid	0.8339	C6H8O6	0.315083	0.115711	1.06488e-05	201926	214830	225063	28192.4	23661.9	22411.4
pos	M+H	N,N-Dimethyldodecylamine N-oxide	7.27263	C14H31NO	1.94179	0.0116481	1.0065e-05	6.82585e+06	7.25254e+06	7.72283e+06	87858.4	85282.7	80802.6
pos	M+H-H2O	Cuminyl alcohol	4.84332	C10H14O	0.0873506	1.20873	0.0565589	80196.9	88942.7	104672	110866	110461	109636
pos	M+H	Cytosine	0.8339	C4H5N3O	0.30874	4.78039	7.24545e-06	47099.4	48789.5	48721.7	238693	233902	218700
neg	M-H	Cardamoni	8.48975	C16H14O4	0.434626	0.0530612	0.0975382	300139	975760	282027	25798.5	31283.5	25583.5
neg	M-H	7-Oxomatairesinol	7.05477	C20H20O7	0.161843	32.5104	1.07805e-05	766.171	3415.21	585.553	54796.9	50567.4	49610.6
neg	2M+Hac-H	Vanillyl mandelate	1.77633	C9H9O5-	0.309794	23.6316	0.00013068	4531.26	7791.98	12173.8	217069	174970	186866
neg	M-H	(2S)-3-[3-[(4-Carbamimidoylbenzoyl)amino]propanoylamino]-2-[(4-ethylphenyl)sulfonylamino]propanoic acid	0.76415	C22H27N5O6S	0.524209	5.83164	8.82157e-06	82480.8	141834	102607	624632	637339	644519
neg	M-H, 2M+Hac-H	Hispidin	4.91913	C13H10O5	0.452017	131.696	4.58634e-05	2872.09	2781.82	3356.99	357293	428536	400868
pos	M+H	Alpha-Calacorene	9.94422	C15H20	0.0328737	1.13197	0.000334178	15885.7	15967.6	15452.5	17675.3	17935.9	17937.7
neg	M-H2O-H	2-(1-Ethoxyethoxy)propanoic acid	6.25423	C7H14O4	0.390453	0.00307292	0.369715	8310.47	1.91982e+06	8142.89	1543.61	2469.83	1936.59
neg	M+K-2H, M+FA-H	Taxiresinol	5.60048	C19H22O6	0.0955817	0.347211	0.0689915	43344.8	16256.1	43573.6	11661.6	13185.9	10975.8
neg	2M+FA-H	Gluconolactone	0.81935	C6H10O6	0.140425	0.456034	0.0874242	98450.5	49739	124709	42285.5	40427.6	41737.8
neg	2M+Hac-H	Resveratrol	8.10275	C14H12O3	0.329127	0.00440989	0.145798	111229	646052	165710	571.517	3008.14	490.637
neg	M-H, M+Na-2H	Isoswertisin 4'-rhamnoside	6.44803	C28H32O14	1.86503	0.000878254	0.374173	3663.94	4.44389e+07	3605.68	12832.2	14176.6	12026.2
neg	M-H	Kaempferol-3-O-acetyl-glucoside	5.47458	C23H22O12	0.819568	46.5883	5.96647e-05	19276.2	33147.5	32583.6	1.21364e+06	1.28739e+06	1.45932e+06
pos	M+ACN+H	Skimmin	2.99518	C15H16O8	0.226801	0.289368	0.000325083	129984	135576	152333	50570.3	32424.8	37929.7
neg	M+Cl	N-Acetyl-L-hydroxyproline	6.09228	C7H11NO4	0.8439	0.000100994	0.373686	1857.64	9.0811e+06	1784.11	396.009	363.09	158.405
neg	M+FA-H	Resorcinol monoacetate	3.35137	C8H8O3	0.0301671	0.61532	0.508955	6681.34	26998.5	5949.43	6586.43	7129.37	10668.9
pos	M+CH3OH+H	3-Methyluridine	1.10083	C10H14N2O6	0.575471	176.088	3.2325e-05	3379.32	3524.69	3960.34	697854	617951	597277
neg	M+FA-H	7-Methylhypoxanthine	1.67158	C6H6N4O	0.00578513	1.03705	0.965544	14962	214735	17083.5	86043.5	79666.7	90213.3
neg	M-H	Dihydromyricetin	5.63613	C15H12O8	0.0696317	0.379205	0.563232	825.871	146927	532.086	19351.6	18748.3	18130.7
pos	M+H	Lauryl diethanolamide	8.46915	C16H33NO3	0.235972	0.0455283	1.97621e-06	106868	110950	115573	5056.2	4399.03	5723.56
neg	M+FA-H	1-O-Feruloyl-beta-D-glucose	2.41418	C16H20O9	0.515781	508.077	5.94886e-05	599.134	1030.27	1388.54	568236	476478	488635
neg	M-H	2-Isopropylmalic acid	6.9748	C7H12O5	0.0516776	2.1025	0.22874	4588.07	15719.5	3815.38	10920.6	26663.2	13134.7
pos	M+H, M+Na	Dioctyl Phthalate	13.8268	C24H38O4	0.466069	0.132749	0.00059428	408691	481565	555342	68501.4	60969.1	62430.6
neg	M+FA-H	Falcarindiol	8.46293	C17H24O2	0.143577	0.0364219	0.0623019	34014	90709.4	30742.8	2157.92	1780.67	1723.79
pos	M+H-H2O	Ile Pro	10.4304	C11H20N2O3	0.151086	0.0028622	7.6053e-06	43079.5	41480.2	46445.6	190.79	62.1602	122.012
neg	M-H	Vanilpyruvic acid	4.5808	C10H10O5	0.273862	0.564481	0.400527	1.15961e+06	57366.4	1.11823e+06	435502	439695	442982
pos	M+ACN+H	L-Valine, N-(2-hydroxy-3-butenyl)-	0.883533	C9H17NO3	1.8272	11.3961	2.89293e-06	535537	669060	636237	7.27783e+06	6.98877e+06	6.71174e+06
neg	M-H2O-H	Avemectin B1	8.22202	C49H74O14	0.640659	0.0664899	0.0818666	657885	2.00223e+06	662936	75073.5	71775	74101
neg	M+FA-H	beta-Jonone	6.9473	C13H20O	0.115198	0.0104934	0.00771441	21070.5	38429.2	23025.3	294.236	281.308	290.425
pos	M+CH3OH+H	Thr Pro	0.973617	C9H16N2O4	0.505537	0.261773	0.000130965	617910	644491	724150	191262	154139	174623
neg	M-H2O-H	Catechin 7-glucuronide	4.51098	C21H22O12	0.677046	14.9386	1.39415e-05	112579	39.6476	75875	954631	924362	936823
neg	M-H	3,3-Dimethylglutaric acid	4.5216	C7H12O4	0.336627	6.55329	7.94345e-05	54032.4	16945.5	46541	254791	269315	246029
pos	M+H	Strepin P1	8.53513	C25H40N6O5	0.139486	2.99006	0.00326373	18176.9	20203.6	20209.2	70470.2	54313.3	50403.3
neg	M+FA-H	Protoapigenone	4.68373	C15H10O6	0.236496	11.5845	1.3857e-05	7685.04	13215.2	9477.56	112920	113995	124997
pos	M+H	Myricetin	4.85543	C15H10O8	1.07	5.25318	0.000121948	423411	605102	526462	3.00034e+06	2.61017e+06	2.55804e+06
pos	M+H-H2O	O-Galactosyl-5-hydroxylysine	1.01333	C12H24N2O8	0.336016	52.0905	0.000237225	2534.59	7281.32	2970.38	256005	211359	198680
neg	M-H, M+FA-H, M-H2O-H	Zilascorb	4.53232	C13H12O6	0.290269	8.60989	4.97101e-05	29394.6	4463.02	29875.5	185129	178209	185398
neg	M-H, M+FA-H	N-Acetylproline	1.48997	C7H11NO3	0.0677279	1.63698	0.18807	31469.9	4548.6	29770.2	38561.5	34021.5	35111.8
pos	M+NH4	Liriodenine	6.4728	C17H9NO3	0.38434	0.0501712	1.08978e-05	278348	296341	314125	16291.9	14453.9	13847.1
neg	M-H	Pinostilbenoside	5.90295	C21H24O8	0.0127402	0.869448	0.839592	11023.3	50318.9	7350.68	21571.3	16738.1	21415.5
pos	M+H-2H2O	6-Demethylgriseofulvin	0.653433	C16H15ClO6	0.25165	3.362	0.00178214	69762.6	41292.1	46395.8	204869	164807	159674
neg	M-H	PC(2:0/18:1(9Z)-O(12,13))	8.28982	C28H52NO9P	0.035532	0.784765	0.641199	28765.8	85852	24369.5	37062.6	36910.6	35099.2
neg	M+Cl	Raffinose	0.754833	C18H32O16	0.188149	0.282098	0.115293	177422	38158.9	182757	36265.1	31015.4	45090
pos	M+H-H2O, M+H, M+H-2H2O	11-Ketotestosterone	9.59585	C19H26O3	2.47291	0.000778787	7.33775e-06	1.10012e+07	1.16263e+07	1.23444e+07	9335.3	8408.66	9491.74
pos	M+H	Methyl cinnamate	5.34452	C10H10O2	0.209837	3.23741	0.00100055	34339.5	36512.1	45138.8	133530	135749	106230
neg	M+FA-H	Homovanillin	4.51098	C9H10O3	0.282607	9.86352	4.52168e-05	13132.6	25771.8	13002.9	161912	184217	165860
pos	M+NH4	Tuliposide B	0.973617	C11H18O9	0.402624	0.0433289	0.000245824	282212	322545	368210	7463.61	19569.8	15124.2
neg	M-H	Propylparaben	7.1223	C10H12O3	0.134183	0.014249	0.351577	5287.3	214217	4297.8	923.187	1403.42	862.338
pos	M+NH4	Aristeromycin	6.94478	C11H15N5O3	0.329555	0.113632	4.51164e-05	213422	237091	250452	27441.5	28064	24146.8
pos	M+H	2,3',4,6-Tetrahydroxybenzophenone	4.2575	C13H10O5	0.271744	8.28178	8.65641e-05	11070.1	26234.5	21293.5	171085	146689	167523
pos	M+H	Thymol	4.84332	C10H14O	0.212386	0.387482	0.00308133	121674	142766	169271	57240.4	52866.4	57948.9
neg	M-H2O-H	beta-D-Ribosylnicotinate	1.98272	C11H13NO6	0.237548	21.9449	2.05832e-05	4820.92	6787.59	3884.41	104410	115910	119671
pos	M+H-2H2O	2-(3-Pentylphenyl)acetic acid	5.42905	C13H18O2	0.0572153	3.43189	5.7033e-05	2956.19	2727.6	2032.01	8723.25	9233.05	8523.46
pos	M+H-2H2O	2-(acetylamino)-1,5-anhydro-2-deoxy-3-O-b-D-galactopyranosyl-D-arabino-Hex-1-enitol	1.0222	C14H23NO10	0.493458	0.0646438	1.59585e-05	472167	483640	532847	37203.9	28571.8	30456.5
neg	M+FA-H	3- Acetylphenol sulfate	2.87652	C8H8O5S	0.663492	102.759	3.46862e-06	11456.3	46.4031	13284.4	892393	814908	839787
neg	M-H	3,4,7-Trimethyl-1h-indole-2-carboxylicacid	6.6046	C20H30O5	0.17589	0.00227281	2.66569e-06	60117.5	56235.3	61280.3	165.787	237.776	0.164045
pos	M+H-H2O, M+H, M+H-2H2O	Vomifoliol	5.42905	C13H20O3	0.206857	0.671344	0.0249647	247972	265156	324236	210198	184577	167385
pos	M+H-H2O	7,8-Dihydroxy-4-methylcoumarin	5.07608	C10H8O4	1.08537	0.00931647	0.000100235	2.04391e+06	2.22744e+06	2.5399e+06	23183.8	20568.2	19704.7
pos	M+H-H2O	6-(3-carboxy-4-hydroxyphenoxy)-3,4,5-trihydroxyoxane-2-carboxylic acid	3.69237	C13H14O10	0.310534	0.247843	0.000115196	228734	238573	268061	67537.7	57058.2	57660.1
neg	M+FA-H	Doxorubicinolone	5.48515	C21H20O9	0.0432948	0.610247	0.515607	52023.1	1.0713	34314.2	10590.9	18241.6	23855.3
pos	M+H	Dulcisflavan	3.99032	C15H14O8	0.410747	2.74123	0.000689315	147418	215366	206387	575165	491953	493111
pos	M+H	Matrine 1beta-oxide	9.28903	C15H24N2O2	0.220111	0.053448	9.74787e-05	87923	96908.4	108336	5724.71	5078.85	4865.63
pos	M+H-H2O, M+H	3'-Deoxyderhamnosylmaysin	4.92465	C21H18O9	0.0721346	0.353928	0.00241643	14864.6	15504	17420.3	8109.29	3708	5096.55
neg	M-H	9,10-Epoxy-13-oxo-11-octadecenoic acid	6.7503	C18H30O4	0.113746	0.0906771	0.00644441	35239.2	19069.4	33209.5	2696.43	2577.96	2661.5
neg	M-H2O-H	Deca-4,7-dienedioylcarnitine	8.96553	C17H27NO6	0.0783701	0.105627	0.0559838	22878.5	5489.16	21046.4	1867.74	2152.76	1198.96
pos	M+H	Quercetin 7-glucoside	4.24607	C21H20O12	0.258202	11.1599	0.000215069	3224.78	20276	14628.2	145215	125265	155036
neg	M-H	Ferulic acid	4.20698	C10H10O4	0.126448	0.303968	0.0350865	60919.6	28968.6	65610.5	16321.2	15416.8	15528.6
neg	M-H	1,6-di-O-Galloylglucose	4.21785	C20H20O14	1.24793	66.7369	9.00298e-06	29037.4	49932.9	56972.5	3.11107e+06	2.81677e+06	3.14457e+06
pos	M+H	Deoxyphomalone	8.88512	C13H18O4	0.0361485	0.602721	0.0387179	5802.76	8441.58	7780.26	4483.73	3452.67	5338.3
neg	M-H2O-H	Formycin b	0.879683	C10H12N4O5	0.291454	4.3301	6.4642e-05	42036.4	66732	38189.5	206805	212793	216744
neg	2M+FA-H	(5S,6R)-Methyl 5,6,7-trihydroxyheptanoate	11.3998	C8H16O5	0.246759	3.70409	0.0428817	41860.1	71982.8	41194.4	265403	105264	203606
neg	M+FA-H	caffeic acid amide	2.3884	C9H9NO3	0.775462	0.00414902	0.369821	33639.5	7.57785e+06	35535.1	10734.8	10175.6	10817.3
neg	M-H	Rotundic acid	8.32982	C30H48O5	0.147494	0.153306	0.106812	32183.5	121573	48315.5	10525.9	10063.4	10389.6
pos	2M+H	Pyridoxine	4.02962	C8H11NO3	0.0863877	5.01067	0.000644874	3378.96	3524.31	3959.92	21103.3	17030.3	16298.2
pos	M+H-2H2O	MG(10:0/0:0/0:0)	5.37988	C13H26O4	0.110269	6.9693	0.000335101	4809.16	4365.62	2602.35	30642.4	27501.1	23934.8
neg	M-H	METAMECONINE	4.5808	C10H10O4	0.223123	0.230359	0.168734	278646	15864.2	282280	44657.8	43425.1	44786.2
pos	M+CH3OH+H	Val Pro	1.53892	C10H18N2O3	0.26788	0.258006	0.000156777	172841	180276	202558	56382.5	43115.6	43869.3
neg	M-H	PE(16:0/0:0)	9.1776	C21H44NO7P	0.229937	82.3233	2.9656e-06	1425.74	1462.08	836.724	105325	104406	96887.1
pos	M+H	Tulipalin A	0.7969	C5H6O2	0.182666	0.520281	0.000778253	121318	143057	139398	73570.2	70022.6	66482.4
pos	M+H	N-Cyclohexyl-2-benzothiazol-amine	8.38857	C13H16N2S	0.611057	0.137819	3.19267e-05	778104	807364	891872	121356	111525	108542
pos	M+H	Xanthurenate-8-O-beta-D-glucoside	2.40007	C16H17NO9	0.337146	0.289268	0.000618865	289040	301474	338736	123446	72101.7	73254.5
pos	M+H-H2O, M+H, M+H-2H2O	Isovitexin	5.05073	C21H20O10	1.85513	0.0275911	8.0447e-05	6.50133e+06	6.24451e+06	7.55385e+06	197016	176149	186927
neg	M-H	Genistein	6.26873	C15H10O5	0.171975	11.521	0.000309142	276.481	15107.6	949.578	63889.8	61036.9	63252.8
pos	M+H	Catechin	3.79438	C15H14O6	0.299791	37.1844	3.95432e-05	1706.04	8492.86	4084.17	191099	178392	161616
pos	M+H	4-Acetamidoantipyrine	5.52363	C13H15N3O2	0.0887562	5.65261	0.000326163	3081.23	3409.08	3332.76	20845	18407.8	16273.1
neg	M-H	4-O-beta-D-Glucosyl-4-hydroxycinnamate	4.3522	C15H18O8	0.880364	35.9531	2.26036e-06	51249.9	4518	71422.8	1.48148e+06	1.58443e+06	1.50699e+06
pos	M+H-H2O, M+H	Theaflavin	5.83722	C29H24O12	0.677609	13.5524	0.000112973	46213.2	93749.7	71165.4	1.0509e+06	956811	853570
neg	M-H	Dimboa glucoside	3.33708	C15H19NO10	0.13231	29.6157	9.93992e-05	951.744	1636.62	936.609	38982.2	31866.6	33546
pos	M+CH3OH+H	Mepindolol	11.6347	C15H22N2O2	0.15565	0.0546615	0.00427952	40223.3	45039.6	66891.8	3038.61	2695.79	2582.61
pos	M+H	Asp Phe	3.85963	C13H16N2O5	0.206063	0.0415796	0.000345072	72633.3	84782.8	97424.4	3687.1	2445.64	4463.42
pos	M+H-2H2O	9,10-Dihydroxy-12,15-octadecadienoic acid	6.73445	C18H32O4	0.0861032	3.74422	0.000730889	6223.31	6298.36	3150.7	21438	19714.4	17528.6
pos	2M+NH4	Hypusine	9.27613	C10H23N3O3	0.564571	0.0994305	2.46407e-05	623785	682386	717429	70267.3	69004.6	61935.7
pos	M+H-H2O, M+H	3' 4' 5 7-tetrahydroxyflavanone	5.44072	C15H12O6	0.231461	18.0299	0.00707598	4304.97	9360.23	5599.93	156251	107986	83112.3
neg	M-H, M+K-2H	Procyanidin B1 (isomer of 1575)	4.8019	C30H26O12	0.503335	11.0145	6.97197e-06	37165.1	63909.3	44172.7	522955	560589	516281
neg	M-H	Lovastatin acid	8.84638	C24H38O6	0.142914	0.294727	0.0948089	101370	26605.1	97887.6	22618.2	21624.5	22325.3
pos	M+H-H2O	Methoxyindoleacetic acid	6.89105	C11H11NO3	0.250169	0.0404694	0.000311092	110462	119734	144945	5546.62	4920.85	4714.26
pos	M+H	gamma-Glutamylproline	1.03098	C10H16N2O5	1.66036	103.268	5.7319e-05	36917	58516.7	59629.9	5.92756e+06	5.01693e+06	5.06861e+06
pos	M+H-H2O, M+H	Sinapic acid	5.06335	C11H12O5	5.18543	0.000315132	0.000139156	4.61673e+07	4.97581e+07	5.82901e+07	17093.2	15817.2	15687.8
pos	M+H	Cinnamic acid	5.53625	C9H8O2	0.120347	2.89865	9.36002e-05	12253.6	15552.5	16405.5	44204.7	43687.7	40261.6
neg	M-H2O-H, M+Na-2H	Urolithin A-8-O-glucuronide	4.3951	C19H16O10	0.321936	20.85	7.88107e-05	3564.22	24563	1964.04	213992	222817	190596
neg	M-H2O-H	Penicillic acid	5.24107	C8H10O4	0.0473976	0.83521	0.749321	78203	300011	82098.4	146129	121587	116741
pos	M+H	p-Coumaroylagmatine	4.10805	C14H20N4O2	0.00517854	1.94574	0.350246	107.919	112.561	126.474	276.929	372.363	25.7905
pos	M+H	Homoeriodictyol	4.10805	C16H14O6	0.914644	0.326147	0.000154649	2.16957e+06	2.44e+06	2.5202e+06	850269	779331	695751
neg	M+FA-H	Antiarrhythmic peptide	0.81935	C19H30N6O8	0.296251	1.8363	0.0274337	188845	324739	185842	389178	397891	497284
neg	M-H	Naringin dihydrochalcone	4.90725	C27H34O14	0.330666	0.101357	0.145198	510150	1868.47	526855	30206.5	38557.5	36533.5
pos	M+ACN+H	Ecgonine methyl ester	8.91272	C10H17NO3	0.243874	0.0585125	1.03162e-05	112229	123728	125190	7720.43	6849.4	6561.85
neg	2M-H	3-O-alpha-D-Xylopyranosyl-L-arabinose	0.754833	C10H18O9	0.167209	1.57548	0.0822272	98686.9	169703	97117.6	229365	173186	173298
neg	M-H	Amygdalin	4.51098	C20H27NO11	0.368025	440.573	0.000196488	615.14	744.051	425.807	255579	231291	299551
neg	M+K-2H	Gramineal	10.0258	C12H14N2O	0.102692	0.0849712	0.332707	8211.02	121164	7165.55	3967.17	4063.71	3571.11
pos	M+H, M+NH4	Pollenin A	4.81932	C15H10O7	1.19325	2.50337	0.00108531	1.27375e+06	2.30332e+06	2.0428e+06	4.94347e+06	4.57053e+06	4.5546e+06
pos	M+H	2-amino-9-methanesulfinylnonanoic acid	1.68807	C10H21NO3S	0.449266	0.00101325	4.46717e-05	348934	388004	418722	427.813	379.547	363.613
neg	M-H	Ethyl caffeate	6.55127	C11H12O4	0.12287	0.130324	0.0716995	21618	71779.6	33627.4	5567.19	4571.94	6415.29
pos	M+H	Luteolin-7-O-glucoside	5.36857	C21H20O11	2.67744	20.3627	0.000113634	476972	863431	795817	1.61736e+07	1.42747e+07	1.30509e+07
neg	M-H, 2M-H	Indolylmethyl glucosinolate	4.3522	C16H20N2O9S2	6.15505	0.000125031	0.116122	1.53732e+08	10869.5	153502337	11575.8	7574.85	19264.6
pos	M+CH3OH+H	Gly Pro Hyp	1.626	C12H19N3O5	0.335451	116.505	4.36553e-05	1742.08	1817.02	2041.6	236258	218891	197362
pos	M+H-H2O	5-Hydroxydantrolene	3.93812	C14H10N4O6	0.180188	0.407631	0.000453407	98514.3	102752	115452	48294.9	37837.9	42971.6
neg	2M+FA-H	Propacetamol	7.35035	C14H20N2O3	0.510998	52.0605	1.48034e-06	10141.6	7685.95	11461.1	530212	494860	499714
neg	M-H	5-Hydroxybenzofuran-2(3H)-one	6.09228	C8H6O3	0.94496	0.00260841	0.374048	8976.98	1.141e+07	8297.11	11048.7	8559.91	10198.5
neg	M-H2O-H	Monic acid	7.75578	C18H30O6	0.110511	0.0490121	0.100431	47635.5	3591.22	49594	1678.98	1605.21	1657.23
pos	M+H	N-Acetylserotonin glucuronide	3.8853	C18H22N2O8	0.12632	3.55348	0.0384976	3026.77	3156.98	37912.6	59989.2	51314.1	45392.3
pos	M+CH3OH+H	Paeonol	4.08275	C9H10O3	0.00688216	1.02748	0.792311	24366.9	27288.4	28477.4	31468.8	27380	23486.2
neg	M+FA-H	5-Hydroxymethyluracil	0.849117	C5H6N2O3	0.457649	15.5345	6.40796e-07	20849.5	35853	25848.2	438789	420252	423343
neg	M+FA-H	Docosenic acid	11.9185	C22H42O2	0.0435931	1.82086	0.0247595	4130.96	7103.62	4065.27	8440.81	10562.7	8855.3
neg	M-H	Pheophorbide a	12.2886	C35H36N4O5	0.0877045	1.38285	0.166151	48080.8	82680	47316.2	83040.4	93150.3	70062.4
neg	M-H	7-Hydroxy-6-Methoxydihydroflavonol	7.64913	C16H14O5	0.156474	0.00269875	0.357376	3817.06	295640	4359.98	242.769	226.582	350.577
neg	M-H	DG(20:5(6E,8Z,11Z,14Z,17Z)-OH(5)/8:0/0:0)	9.24345	C31H50O6	0.0469	1.39794	0.134689	12465.3	21435.4	12267.1	23120.1	22376.9	19042.7
pos	M+H-H2O	Oxyglutinosone	6.24958	C14H20O3	0.100526	2.2011	0.00100762	15477.5	18036	15841.3	40122.3	35830.1	32682.4
neg	M+Cl	Trehalose	1.44135	C12H22O11	1.07183	0.00876947	0.375792	25104	1.47986e+07	18379.8	55250.5	40141.9	34765.3
pos	M+H	Daphnetin-8-glucoside	4.14685	C15H16O9	0.188053	4.60101	0.000181849	14087.2	24609.2	18209.1	93332.3	79464	89026.8
neg	M-H	Phthalic acid	4.76757	C8H6O4	1.01721	0.0291905	0.110931	4.18689e+06	137729	4.22812e+06	82123.2	83773.3	83761.9
pos	M+Na	Daphylloside	4.3527	C19H26O12	0.228229	0.244562	0.000115123	123023	128315	144175	36070.7	30688.5	29968.7
pos	M+CH3OH+H	Tanshinone IIA	4.88968	C19H18O3	0.180717	0.0856006	9.92907e-07	67301.6	69592.2	67645.4	4978.47	7899.77	4630.43
neg	M-H, M+Cl	Violanthin	5.0169	C27H30O14	0.890429	0.161786	0.190129	3.314e+06	20675.9	5.19462e+06	459341	455016	465561
pos	M+H	Cytidine	0.8339	C9H13N3O5	0.220552	0.712969	0.00717927	317540	367725	349515	271495	236666	229605
pos	M+H	3',4',5-Trihydroxy-6,7-dimethoxyflavone	5.61185	C17H14O7	0.224685	36.3541	8.37608e-05	2559.8	2669.91	2999.91	105840	105540	87800.1
pos	M+H-H2O	(5Z,8Z,11Z,13E,15S,17Z)-15-hydroperoxyicosa-5,8,11,13,17-pentaenoic acid	8.48122	C20H30O4	0.243837	0.00313522	1.24121e-05	105746	114543	120565	209.319	185.703	673.628
neg	M-H	Rhamnofuranose	1.67158	C6H12O5	0.407668	0.0164573	0.373611	13300.9	2.13057e+06	11299.8	10847.3	10943.8	13677.1
pos	M+H	MG(0:0/18:3(9,11,15)-OH(13)/0:0)	7.2859	C21H36O5	0.113924	0.44342	0.000999291	42292.1	44111.4	49563.6	23937.6	18774.9	17578.1
pos	M+H	Luteolin	2.4526	C15H10O6	0.417889	217.446	7.74172e-05	1444.81	1506.96	1693.22	374566	329914	305556
neg	M-H	Hesperetin	6.17987	C16H14O6	0.0629572	0.113391	0.133666	17487.7	756.259	19053.8	2064.68	614.684	1549.89
pos	M+H-H2O, 2M+H	4-Methoxycinnamic acid	5.58738	C10H10O3	0.160196	4.92221	5.60881e-05	10319.8	13327	14089.6	66734.9	60584.5	58427.2
neg	M-H	5-Hydroxyferulate	7.16163	C10H10O5	0.0857689	0.117324	0.0426651	9952.09	29500.5	17363.9	2406.83	2089.09	2170.03
pos	M+H	N'-Formylkynurenine	2.03007	C11H12N2O4	0.160649	0.401551	0.000945499	81975.7	86259.8	85201.5	45204.2	28383.9	28179.7
pos	M+ACN+Na	17-Aminogeldanamycin	8.41573	C28H39N3O8	0.294541	0.45712	0.000677152	346748	314938	285194	149721	141123	141993
pos	M+H	Isoquercitin	5.58738	C21H20O12	0.185518	21.5426	0.000291709	3019.58	3149.47	3538.75	80541.9	66857.5	61732.1
neg	M+FA-H	Zoapatanol	7.72893	C20H34O4	0.106704	0.0665431	0.384565	2618.6	154302	1943.78	3943.63	3420.53	3207.14
neg	M-H	Tiglic acid	3.98792	C5H8O2	0.03594	0.0722714	0.285708	1410.46	12705.4	1094.25	582.64	185.971	330.647
pos	M+H-H2O	Echinocystic acid	8.58917	C30H48O4	0.0825155	0.0764451	0.000349419	14886.4	16008.4	12283.7	1916.15	707.157	677.469
pos	M+H	7-Glucosyl-luteolin	5.12743	C21H20O12	1.57994	4.64089	0.000350107	984027	1.51252e+06	1.49593e+06	6.90174e+06	6.0723e+06	5.55461e+06
pos	M+2Na-H	6-Methylthioinosine	7.99928	C11H14N4O4S	0.100763	0.253447	0.0001288	24276.2	25320.5	28450.1	7359.77	6619.39	5801.51
pos	M+H	5,7,4'-Trihydroxy-8-methylflavanone	4.29405	C16H14O5	0.112414	19.5885	0.00207409	1574.92	1156	1298.88	31428.8	27923.8	19585
neg	M-H	1-O-Galloyl-6-O-cinnamoylglucose	5.90295	C22H22O11	0.243123	8.35374	0.00125912	1671.1	44109.6	1644.52	129499	129968	136711
pos	M+H-H2O, M+H	Neobyakangelicol	7.16607	C17H16O6	0.275552	0.00228183	0.000136198	127166	147010	162020	357.458	334.049	303.816
neg	M-H	2-Acetamidophenol	4.46972	C8H9NO2	0.185	0.0200158	0.115394	135711	2255.21	143946	1917.26	1833.02	1892.42
neg	M-H	Naringin	5.32058	C27H32O14	0.435162	13.4833	6.5824e-06	22938.1	39444.4	24719.8	371973	394380	408075
pos	M+Na	4alpha-methyl-5alpha-cholesta-8,14,24-trien-3beta-ol	7.00815	C28H44O	0.122581	19.2432	0.000150833	1498.78	1352.49	1922.49	26673.6	33651.8	31536.9
pos	M+H	Isorhamnetin	5.40633	C16H12O7	0.255113	22.3099	2.23383e-05	7127.06	6387.05	4001.72	140706	127414	122656
pos	M+H	alpha-Camphorene	6.28937	C20H32	0.0949718	0.279672	0.000468798	22566.1	23536.9	26446	9132.96	5629.18	5527.83
pos	M+CH3OH+H	Aurin	6.85145	C19H14O3	0.0758136	7.45983	0.00218478	1297.07	1136.12	2869.44	16237.6	11913.1	11406
neg	M-H	Baohuoside I	6.07885	C27H30O10	0.0474865	0.638888	0.626761	17053	111480	12554.7	30787.1	26936	32416.1
pos	2M+NH4	Oct-trans-2-en-1-ol	7.19278	C8H16O	3.77611	0.0576984	1.90876e-05	2.69953e+07	2.85582e+07	3.09484e+07	1.75763e+06	1.67492e+06	1.55847e+06
pos	M+H, M+ACN+H	2-Pyrroloylglycine	6.6296	C7H8N2O3	0.687343	0.000336029	2.09498e-05	859425	864671	979140	313.669	395.776	198.92
neg	M+FA-H	Germacrone	6.67018	C15H22O	0.114335	0.00334366	0.35193	2877.7	155061	2812.89	182.629	174.605	180.263
pos	M+H-H2O, M+ACN+H	N-(2,3-Dihydroxypropyl)valine	0.892667	C8H17NO4	0.299168	10.4975	2.47512e-05	16347.8	16963.2	20860.1	200166	174762	193736
pos	M+H	Gallocatechin gallate	4.7096	C22H18O11	0.96623	1.66781	0.0141125	2.15384e+06	3.75301e+06	3.10961e+06	5.27021e+06	4.89597e+06	4.87159e+06
pos	M+H	Tributyl citrate	10.5265	C18H32O7	0.303668	0.124427	0.000517735	172865	201651	232808	27693	23932.3	23941.9
pos	M+H-H2O, M+H, M+NH4	3-Oxo-2-(2-entenyl)cyclopentaneoctanoic acid	7.85267	C18H30O3	0.204704	0.245967	5.26148e-05	98388.1	111500	108836	29526.7	23482.5	25386.5
neg	M-H2O-H	Urolithin C 3-glucuronide	4.4487	C19H16O11	0.196446	31.4927	0.000982782	2699.54	3012.18	1723.81	75192	94401.1	64572
neg	M-H, M+Na-2H	Narcissoside	5.22025	C28H32O16	0.228582	0.294576	0.170141	316716	37558.6	310197	79376.8	84843.7	31516.7
neg	M+FA-H	2-Hydroxyestriol	7.32353	C18H24O4	0.120384	0.0587662	0.11458	56515.3	2903.7	64211.4	2468.58	2360.12	2436.6
neg	M+Cl	PA(PGD1/i-12:0)	8.5161	C35H63O11P	0.143258	1.2616	0.581833	289115	989514	306869	645428	658993	695842
neg	M+FA-H	Atractylodin	7.99572	C13H10O	0.0952348	18.4587	1.15218e-06	651.659	1684.04	641.297	18115.9	18494.7	18340.9
neg	M+FA-H	Apigenin-7-(6''-O-acetyl)-glucoside	4.33933	C23H22O11	0.401601	8.42903	0.00149815	6858.73	114612	6749.66	392348	364146	324280
pos	M+H-H2O	Irisxanthone	5.17822	C20H20O11	0.37441	0.246355	0.000123517	332001	346283	389084	99750.2	82818.6	80382.4
neg	M-H	Ellagic acid arabinoside	4.82438	C19H14O12	0.152057	0.0286463	0.119092	85618.9	2077.51	104372	1766.19	1723.02	2012.84
neg	M-H, M+Cl	Pinoresinol 4-O-glucoside	5.284	C26H32O11	0.455466	0.0356704	0.118521	939044	21016.4	806464	22571.7	17082	23358.9
pos	M+Na	Gibberellin A85	6.48558	C19H24O7	0.279796	89.5686	0.00085146	1429.25	2065.09	1674.98	186625	147390	128993
pos	M+H-H2O, M+H	Orsellinic acid 2-O-beta-D-glucoside	4.19603	C14H18O9	0.194993	28.9175	9.11443e-06	1938.94	3598.89	2272.31	80050.6	74240	71559.5
pos	M+H	Quillajasaponin	10.497	C30H46O5	0.0180911	3.75538	0.00931258	177.894	184.148	381.265	1145.99	945.594	699.82
neg	M+Na-2H	cefuroxime axetil	5.19575	C20H22N4O10S	0.337859	34.3551	4.60358e-05	3818.07	6565.57	9305.42	248402	213682	214336
pos	M+H-H2O	5alpha-Hydroxytriptolide	6.04287	C20H24O7	0.167168	30.2664	3.09929e-05	830.596	2607.22	2051.89	59461.5	55878.5	50813.8
pos	M+H	Quercetin-3-glucoside	4.97573	C21H20O12	0.625695	4.30758	3.81938e-05	162466	265760	255296	1.01809e+06	972847	953382
neg	M+FA-H	Chamaechromone	6.20617	C30H22O10	0.901483	472.266	2.33849e-05	6368.02	1474.09	2074.24	1.48749e+06	1.49585e+06	1.69982e+06
pos	M+H-H2O	Quercetin-3-O-galactoside	5.826	C21H20O12	0.250772	0.426924	0.000606301	197811	206320	231821	104479	82692.2	84332.1
pos	M+H-H2O	Vulgamycin	5.29557	C22H20O10	0.180124	15.5273	0.000189846	3183.52	5995.62	3730.87	75755.6	64607.4	60094.4
neg	M-H2O-H, M-H	9-(2,3-Dihydroxypropoxy)-9-oxononanoic acid	6.3319	C12H22O6	0.203874	0.00693364	0.35855	6675.36	504581	7798.98	1115.17	1219.95	1263.82
neg	M+Cl	Theophylline	1.37653	C7H8N4O2	0.751592	0.0129941	0.372844	46744.1	7.21574e+06	28226.6	32217.4	27804.3	34714.7
pos	M+ACN+H	Deoxycholylarginine	10.2592	C30H52N4O5	0.238249	0.215945	1.73784e-05	143400	132918	140295	36175.3	28678.5	25112
pos	M+H	3-chloro-N-[[1-[(2,5-dimethylfuran-3-yl)methyl]piperidin-4-yl]methyl]-4-methoxybenzenesulfonamide	4.172	C20H27ClN2O4S	0.0829085	3.81024	0.00181554	7410.83	3411.4	3523.22	19366.5	19603	15690
neg	M+FA-H	2-[4-Acetamido-3-(4-chlorophenyl)sulfanyl-2-methylindol-1-yl]acetic acid	1.44135	C19H17ClN2O3S	0.762296	266.053	0.000125779	3413.66	5870.14	3359.37	1.27354e+06	1.04804e+06	1.04218e+06
pos	M+CH3OH+H	4-Methylumbelliferone	1.94393	C10H8O3	0.113287	36.4197	0.00150643	664.243	692.817	778.449	32382.1	21908.7	23483.7
neg	M-H2O-H	9-Hydroxy-10E,12Z-octadecadienoic acid	9.04512	C18H32O3	0.0963135	0.432209	0.405577	30634.6	164440	26925.5	32250.4	33091.3	30608.7
neg	M+FA-H	Damnacanthal	4.5808	C16H10O5	0.729886	385.115	1.61209e-05	2546.73	3443.51	1970.66	1.06683e+06	939297	1.05973e+06
neg	M+FA-H	7-Hydroxyethyl biscoumacetate	5.96792	C22H16O9	0.140764	21.714	6.5116e-07	1458.12	2507.38	1516.19	38735.5	40783.7	39510
pos	M+H, 2M+H	Epicatechin gallate	5.16505	C22H18O10	1.6984	2.53468	0.000871749	3.12437e+06	4.11937e+06	3.80054e+06	1.04466e+07	8.88007e+06	8.66711e+06
pos	M+H	3-hydroxy-7-methoxyisobenzofuran-1(3H)-one	4.208	C9H8O4	0.392873	4.05472	0.000139627	59635.9	118812	115355	411957	382762	396571
neg	M-H	[3,4,5-trihydroxy-6-(hydroxymethyl)oxan-2-yl] 2,4-dihydroxy-6-[(E)-2-phenylethenyl]benzoate	5.56767	C21H22O9	0.136604	0.0757163	0.271952	37867.3	1262	162253	6142.35	2745.85	6359.71
neg	M-H	Dihydrobenzoic acid pentose	5.03933	C12H14O8	2.51278	2.29445e-05	0.373719	9167.03	8.05194e+07	14834.5	459.259	421.814	966.958
pos	M+H-2H2O	Senkyunolide	9.59585	C12H16O2	0.230657	0.0146399	2.58356e-06	97781.3	104432	106354	1307.48	1574.35	1635.56
pos	M+H-H2O	lysophosphatidylinositol	8.16092	C11H21O12P	0.0761481	0.245036	0.000115086	13703.5	14293	16059.6	4022.13	3418.36	3354.79
neg	M-H	Procyanidin B2	5.89028	C30H26O12	0.525355	0.0177926	0.378395	13740.1	3.59866e+06	4245.89	20086.1	20658.2	23605.1
pos	M+CH3OH+H	4-Methylumbelliferyl acetate	4.55593	C12H10O4	0.169284	0.0541769	0.000557275	51762.4	53948.3	69253.9	3367.52	2906.2	3205.31
neg	M-H	Gentiobioside	0.849117	C13H24O11	0.179331	24.9127	9.15991e-05	2478.07	3353.49	1919.14	68430.7	56637.8	68022
neg	2M+Hac-H	Riddelliine N-oxide	6.09228	C18H23NO7	0.231686	0.0117367	0.11588	211576	2058.23	225147	1749.8	1672.92	1727.14
neg	M-H	beta-Phenylethanol beta-D-rutinoside	5.86623	C20H30O10	0.297946	5.6159e-05	0.065287	323820	46636.6	283258	12.4739	11.9258	12.3123
pos	M+H	9-Octadecenamide	9.47818	C18H35NO	0.0866076	0.52682	0.00183477	27097.3	31866.8	33682.8	16925.7	15959.9	15922.5
pos	M+H	8-Propyloxycaffeine	6.86448	C11H16N4O3	0.151917	0.411617	0.00032548	70279.9	73303.2	82363.5	33419.8	30535.7	29048
pos	M+H	6-Methoxyquinoline	6.5117	C10H9NO	0.839679	5.45646e-05	2.73377e-05	1.22219e+06	1.38216e+06	1.42769e+06	30.3518	26.9275	162.727
pos	M+CH3OH+H	Cowagarcinone B	6.10587	C20H20O6	0.312532	74.1964	3.21706e-05	2384.83	2487.42	2794.86	203703	192396	172772
neg	M+FA-H	Fenobam	5.07365	C11H11ClN4O2	0.0246988	0.83659	0.73374	22020.6	74824.6	21670.5	33985.2	30777.9	34386
pos	M+H-H2O	Isohydroxymatairesinol	6.4728	C20H22O7	0.156362	5.43207	0.00097684	7178.77	17620	7551.74	66677.7	57172.4	51880.4
pos	M+H	triandrin	6.17048	C15H20O7	0.0748474	3.04672	0.0125783	10598.6	1837.75	4493.26	18467.8	16978.6	16133.2
pos	M+CH3OH+H	3-Oxo-alpha-ionol	9.74093	C13H20O2	0.108278	46.0922	6.21548e-05	465.537	485.563	545.579	24794.6	20511.3	23679.3
pos	M+K	Angelicoidenol 2-O-beta-D-glucopyranoside	5.50095	C16H28O7	0.12114	3.14465	0.000546854	7942.81	15400.7	17056.2	41243.2	43334.5	42465.3
pos	M+H	Kaempferol-3-O-alpha-L-arabinoside	5.51223	C20H18O10	0.299573	1.38927	0.0508712	510967	532947	598819	857627	805914	618652
pos	2M+H	Nookatone	7.219	C15H22O	0.344312	20.5545	6.32602e-05	8219.26	18013.9	8656.72	260934	239032	217176
neg	M-H	Kaempferitrin	6.09228	C27H30O14	0.400458	0.000105281	0.373918	45.0114	2.04652e+06	44.2957	87.6062	62.9118	64.9506
pos	M+H	Rutin	4.97573	C27H30O16	0.821851	2.28156	0.00171071	801710	1.18271e+06	1.16155e+06	2.60272e+06	2.42149e+06	2.15351e+06
pos	M+NH4, M+Na	4-O-Beta-D-Glucosyl-4-Coumaric Acid	4.33963	C15H18O8	0.257803	0.641469	0.00339695	342200	356921	401036	257742	219258	228716
pos	M+Na	delta-24-Cholesterol	6.81092	C27H44O	0.055985	1.59916	0.310948	5938.19	36696.8	18658.1	43974.4	27127.7	26915.1
pos	M+Na	Pinolidoxin	5.28458	C18H26O6	0.246684	54.3985	6.48399e-06	2032.08	2119.5	2381.46	124742	118888	111757
pos	M+H-H2O	DG(16:0/0:0/20:5(5Z,8Z,11Z,14Z,16E)-OH(18R))	13.5485	C39H66O6	0.13977	2.32924	0.00059342	22953	35733.6	27593.9	65434.7	66573	68960.8
pos	M+H	1-O-P-Coumaroylglycerol	5.25107	C12H14O5	0.527893	0.00144304	0.00011386	471189	533887	593743	883.032	727.334	696.798
neg	M-H2O-H	2''-Methoxy-(R)-oleuropein	4.60322	C26H34O14	1.22176	0.000676593	0.116112	6.11294e+06	3278.04	6.00616e+06	2786.82	2664.38	2750.72
neg	M-H	Resveratrol-3-O-beta-d-glucopyranoside	4.99317	C20H22O8	0.410394	0.0562614	0.111858	719082	34720.8	685225	25100.1	28320.3	27541.4
pos	M+Na	Xyloketal	7.41757	C30H48O3	0.140872	0.307466	0.000368206	51440.8	53653.7	60285.3	17881.1	12832	20135.5
pos	M+H	PC(18:1/0:0)	9.48822	C26H52NO7P	0.123924	11.466	1.00994e-05	2194.06	3653	2571.3	34097	31378.5	31049
neg	M+Cl, 2M-H, M-H	Eriodictyol-7-O-glucoside	5.41575	C21H22O11	0.202125	2.74921	0.011482	49658.6	21320.9	77633.5	123902	126671	157995
pos	M+ACN+H	25S-Inokosterone	9.795	C27H44O7	0.127746	15.2985	8.97782e-05	1831.68	2110.63	2658.92	29782.6	36012	35194.1
pos	M+H	Kynurenine	1.89528	C10H12N2O3	0.188212	6.59139	0.000610313	2992.66	10648.8	23705.8	89302.6	76814.6	80053.3
pos	M+ACN+H	Morroniside	3.99032	C17H26O11	0.135328	38.8058	0.000458266	875.901	913.581	1026.5	42979.9	31814.5	34482
pos	M+H	1,3,7-Trimethyluric acid	6.85145	C8H10N4O3	0.115569	0.417864	0.000315816	41087.6	42855.1	48152	19436.6	18457.1	17304
pos	M+K	Didanosine	3.48987	C10H12N4O3	0.0355672	0.379575	0.00279879	3772.74	3935.04	4421.41	2078.35	941.12	1584.46
pos	M+H-H2O	Saikogenin A	7.219	C30H48O4	0.120965	0.272837	0.000196767	36003.2	37552	42193.4	12285.9	10690.6	8604.04
neg	M-H	Phloretin-2'-O-(2''-O-xylosylglucoside)	5.92905	C26H32O14	0.185095	20839.5	1.73614e-06	2.54224	4.37165	2.50181	68437.1	63729.4	64052.4
pos	M+ACN+H	p-Hydroxyl-ethotoin	4.48127	C11H12N2O3	0.163314	0.804869	0.0636547	298797	311651	350171	224086	258884	290201
neg	M+FA-H	Pravastatin lactone	7.32353	C23H34O6	0.0993538	0.0540647	0.113509	39798.2	1813.34	42308.7	1541.61	1473.88	1521.64
neg	M-H2O-H	Adenosine diphosphate ribose	0.858717	C15H23N5O14P2	0.114076	1.2235	0.568835	483304	113818	555105	477087	428860	503808
neg	M+FA-H	PG(PGE1/i-15:0)	9.2969	C41H75O13P	0.34888	0.0914816	0.117524	454467	39291.3	580883	33403.4	31935.8	32970.7
pos	M+H-2H2O	gamma-Glutamyldopa	4.9883	C14H18N2O7	0.387356	0.00095403	3.97022e-06	270220	296887	291746	248.042	353.111	218.218
pos	M+H	Vitexin rhamnoside	4.92465	C27H30O14	0.221188	1.62105	0.00212536	152577	154974	161008	276618	253130	229810
pos	M+H-H2O, M+H	Tyrosine	5.02677	C9H11NO3	0.458757	0.0269946	2.69472e-05	381685	409487	445541	12906.4	11885.1	8593.04
neg	M-H	3-Hydroxytridecanoic acid	8.59508	C13H26O3	0.0825163	0.0152022	0.0735984	8690.59	30843.4	11539.6	336.997	214.507	224.925
pos	M+Na	(2R,3Z)-Phycocyanobilin	10.6521	C33H38N4O6	0.125453	25.1681	3.78222e-05	1702.9	958.761	1077.26	34336.6	30227	29538.2
pos	M+ACN+Na	Malvidin 3-rhamnoside	4.90068	C23H25O11+	0.200549	21.291	0.000210364	3569.46	3723.01	4183.18	87149.1	69389.4	87789.9
pos	M+H	Spiraeoside	5.41785	C21H20O12	0.39756	0.357313	0.000246313	440158	459092	515836	186948	159360	159322
pos	M+H-H2O, M+H	(11S,12S,13S)-Epoxy-hydroxyoctadeca-cis-9-cis-15-dien-1-oic acid	8.02645	C18H30O4	0.374287	0.00962899	0.00011045	243587	263349	303571	3195.75	1874.46	2734.15
pos	M+Na	Amarogentin	6.18213	C29H30O13	0.261253	0.239384	0.000105782	160035	166920	187551	44997.9	39921.2	38245.2
pos	M+H	(2R)-2-(beta-D-Glucopyranosyloxy)-2-phenylacetamide	4.23382	C14H19NO7	0.138588	20.7303	0.000103597	1745.84	1820.94	2046.01	42833.2	34545.2	38976.1
pos	M+H-H2O	Kaempferol-7-O-neohesperidoside	5.96517	C21H24O8	0.151275	161.341	0.000251497	450.952	154.162	220.696	51565.3	40315.3	41356
neg	M-H	alpha-Campholonic acid	7.10905	C10H16O3	0.350983	0.00190043	0.372468	3091.91	1.56534e+06	2381.48	925.517	975.619	1084.08
pos	M+H	Corymboside	4.7096	C26H28O14	0.165757	1.22113	0.289677	329716	606878	521487	593212	537462	649831
pos	M+H-2H2O	cis-Caftaric acid	4.31835	C13H12O9	0.223421	48.0709	1.80411e-05	1893.32	1974.76	2218.84	104133	90357.1	98113.2
neg	M-H	Kainic acid	0.956233	C10H15NO4	0.0461368	1.19	0.389285	39819.1	68473.2	39185.9	59715.7	58324.5	57458.2
pos	M+H	3-alpha,20-alpha-Dihydroxy-5-beta-pregnane 3-glucuronide	8.17458	C27H44O8	0.420648	0.0105945	0.000114995	356517	299657	374940	4322.26	4264.25	2337.67
pos	2M+Na	Betaine	14.8338	C5H11NO2	0.910988	0.0820132	0.000128519	1.59577e+06	1.64969e+06	1.94053e+06	166254	155419	103647
pos	M+H	2'-O-Methyladenosine	2.5957	C11H15N5O4	0.208344	0.25966	0.000174281	104854	109364	122882	35053.6	26400.5	26077.2
pos	2M+H	4-Hydroxyphenylglycine	5.73965	C8H9NO3	0.120206	17.5887	0.00102335	1588.5	1656.84	1861.62	36165	28725.1	24934.6
pos	M+H	Myricetin-3-O-galactoside	4.85543	C21H20O13	0.792999	3.81502	0.000302763	367332	493446	436398	1.83947e+06	1.5908e+06	1.51849e+06
pos	M+H-H2O, M+H, M+H-2H2O	Clareolide	8.14777	C16H26O2	0.868988	0.00090117	9.21585e-05	1.33951e+06	1.36704e+06	1.62494e+06	1441.61	1060.98	1400.83
neg	M+FA-H	Protocatechuic acid 4-glucoside	1.67158	C13H16O9	0.551114	199.953	9.38024e-07	3001.43	669.74	5080.28	561663	587457	600763
pos	M+NH4, M+Na	Acuminoside	6.15762	C21H36O10	0.607901	279.23	1.17598e-05	2132.76	2985.45	2499.46	756562	705543	664980
neg	M-H2O-H, M-H	Polydatin	5.3557	C20H22O8	0.160628	0.303128	0.00367559	81456.6	58482.4	83273.5	27553.1	22838.7	17270.3
pos	M+CH3OH+H	18-HEPE	6.93173	C20H30O3	0.278264	0.022572	5.1797e-05	139332	147551	166432	3778.55	4223.94	2229.72
neg	M+FA-H	Isoliquiritin apioside	4.3951	C26H30O13	0.556139	125.045	0.000751271	8593.63	3804.78	2177.41	664636	680035	477959
neg	M-H	Dipteryxin	7.21657	C17H14O6	0.156624	0.00909955	0.236441	46444.3	1488.81	185733	916.992	681.443	527.82
pos	M+H	Histidine	0.69035	C6H9N3O2	0.432984	0.0812811	0.000622315	323206	405282	449652	33001.7	31458.4	31300.4
pos	M+H	LPE 18:2	8.71098	C23H44NO7P	0.139568	6.08991	2.13682e-08	7089.2	7615.85	7207.05	44556.6	44851.5	44034.6
pos	M+H-2H2O	Shanzhiside	5.12743	C16H24O11	0.0799793	1.77103	0.000410916	15073.4	16701.4	16783.5	27979.2	30650.4	27368.9
neg	M-H	Epigallocatechin 3,5-digallate	5.03933	C29H22O15	0.755064	1.58945	0.0408991	1.80242e+06	3.09946e+06	1.77376e+06	3.49132e+06	3.64771e+06	3.47155e+06
neg	M+FA-H	Icariside F2	5.10932	C18H26O10	0.839498	224.5	0.000839952	7899	6749.78	3862.77	1.26653e+06	1.20033e+06	1.68898e+06
pos	M+H-2H2O	3-Hydroxyphloretin 2'-O-xylosyl-glucoside	5.37988	C26H32O15	0.401424	76.2741	8.86118e-05	3835.15	4000.13	4494.55	351943	297120	291384
neg	M-H2O-H	Glucuronidated Sn-38	0.927367	C29H30N2O11	0.248776	1.43789	0.0919759	295013	507306	290322	519978	542867	508253
pos	M+H	3-p-coumaroylquinic acid	4.24607	C16H18O8	0.247474	15.8552	2.97503e-05	9136.87	7447.42	7083.01	134141	115104	126006
pos	M+NH4	MG(0:0/a-15:0/0:0)[rac]	7.29888	C18H36O4	0.524186	0.118734	1.91929e-06	573295	592450	616168	72953.4	69029.4	69590.2
pos	M+Na	Bryodulcosigenin	7.73238	C30H50O4	0.253307	0.307132	0.000204392	165672	172799	194156	62716.7	50893.1	49977.1
pos	M+ACN+H	4-(2-Amino-3-hydroxyphenyl)-2,4-dioxobutanoic acid	3.71938	C10H9NO5	0.320655	0.00937537	2.82856e-05	180936	200059	212440	2032.68	1803.35	1727.64
pos	M+H	Benzoic acid	4.6724	C7H6O2	0.507843	4.53284	8.63661e-05	86308.8	179311	157322	664683	628194	624249
neg	M-H	24-Hydroxytetracosanoic acid	13.6897	C24H48O3	0.0526678	2.81785	0.014851	2610.56	4489.14	2569.05	11336.5	9007.68	6900.99
pos	M+H-2H2O	dl-alpha-Tocotrienol	6.68108	C29H44O2	0.055107	0.258583	0.000132276	7312.09	7626.64	8569.29	2283.28	1824.02	1971.46
pos	M+H	3,4',7-Trihydroxyflavanone	4.13373	C15H12O5	0.24858	28.0984	4.41169e-05	4077.49	4252.89	4778.55	135160	116757	116424
pos	M+H-2H2O	Triptolide	5.35687	C20H24O6	0.182853	31.2355	0.00017388	1855.08	2361.6	2174.03	73570.4	68597.5	57448.9
pos	M+H	Asp Ile	2.47793	C10H18N2O5	0.0854276	6.48602	0.00253269	1965.52	3655.83	2303.46	20618.3	17386.8	13395.4
neg	M+FA-H	coumaryl acetate	4.22768	C11H12O3	0.190639	7.81596	0.000220796	12709.5	1532.89	16699.5	82852.2	74373.4	84615
pos	M+H	Quercetin-3-xyloside	5.32057	C20H18O11	0.452687	79.7914	0.00015481	2963.1	8587.2	3463.25	455807	373729	368415
pos	M+H-H2O, M+H	Ampeloptin	3.48987	C15H12O8	0.283901	0.2584	0.000197507	194530	202899	227977	66289.4	48526.1	46789.1
pos	M+H	Apigenin 6-C-|A-L-arabinopyranosyl-8-C-|A-D-xylopyranoside	5.05073	C25H26O13	0.584574	42.4706	1.13249e-05	17043.2	19955.5	10274.4	682635	622430	702652
neg	M+FA-H	2-Hydroxyglutaric acid diethyl ester	1.39682	C9H16O5	0.170589	21.8346	9.64029e-07	1743.1	2997.45	3268.84	58513.9	56444.2	59923.8
pos	M+CH3OH+H	Tuberosin	6.48558	C20H18O5	0.227852	34.8382	0.0014026	2809.84	2930.72	3292.95	129209	100403	85098.9
neg	M+FA-H	Mulberrin	7.21657	C25H26O6	0.137341	83.366	4.17282e-05	355.367	611.091	349.716	40076.1	35922.1	33726
neg	M-H	Angelical	3.27578	C11H8O4	0.0402393	2.72093	0.114827	186.619	6634.55	835.46	6548.81	8409.54	5874.82
neg	M+FA-H	3-Hydroxystachydrine	0.81935	C7H13NO3	0.215813	29.2203	0.000138621	2154.67	3705.19	3701.73	81956.1	93809.5	103627
neg	M-H2O-H	15-Hydroxy-3-dehydrodeoxyfruticin	6.28112	C20H24O7	0.201228	0.0672433	0.396292	2393.2	570907	4259.63	14107.5	12351.5	12378.1
neg	M-H	Mirificin	5.36817	C26H28O13	0.385111	29.8853	2.64115e-06	12184	306.149	16971.5	282812	297654	300005
neg	M+FA-H	12-Hydroxyheptadeca-5,8,10-trienoic acid	6.96105	C17H28O3	0.198384	0.0125766	0.337984	12920.6	446761	16267.7	2496.42	1728.74	1760.66
neg	M+FA-H	Chrysosplenetin	5.03933	C19H18O8	0.48751	190.82	3.17319e-07	2985.29	2663.08	1524.03	444517	455814	468307
neg	M-H	Kaempferol-3-O-alpha-L-(3-trans-p-coumaroyl-rhamnopyranoside)	6.65777	C30H26O12	0.0292648	0.780488	0.836822	118.632	200969	116.745	50311.9	49545.8	57180
pos	M+H, M+NH4, M+H-H2O	Farnesyl acetone	10.6386	C18H30O	0.595477	2.0227	0.000610129	578840	769178	686024	1.4505e+06	1.29645e+06	1.36732e+06
pos	M+Na	6-deoxoteasterone	10.0443	C28H50O3	0.139047	23.0267	0.000310028	1583.05	1651.15	1855.24	44369.5	39529.8	33293.8
pos	M+NH4	9,12-Octadecadiynoic acid	7.364	C18H28O2	0.218338	0.258223	3.00936e-05	125108	115220	128772	32213.4	28885.9	34211
pos	M+H-H2O	Episyringaresinol	6.4728	C22H26O8	0.23887	54.0747	0.000542799	1946.88	2030.63	2281.62	132810	110672	94978.1
pos	M+H	2-Amino-3-(2,4,5-trihydroxyphenyl)prop-2-enoic acid	3.92472	C9H9NO5	0.122179	0.471094	0.00205684	51781	54008.5	60683.9	31472.6	20612.7	26339.1
pos	M+H-H2O	Nortestosterone laurate	6.81092	C30H48O4	0.112145	0.304552	0.00040995	32530	33929.4	38123	13217.2	8114.69	10518.9
pos	M+H-2H2O	MG(PGF1alpha/0:0/0:0)	8.9797	C23H42O7	0.167589	0.000588765	1.73063e-08	53339.6	53080.2	54366	34.5858	30.6838	29.3956
pos	M+H-H2O	kaempferol 7-O-glucoside	6.15762	C21H20O11	0.265566	32.9436	7.42743e-07	3932.67	4101.84	4608.83	143764	137294	135460
pos	M+H-H2O, M+H	Ursolic aldehyde	14.5021	C30H48O2	0.86526	541.343	4.06464e-05	3513.68	3457.45	1009.68	1.32595e+06	1.57781e+06	1.41661e+06
pos	M+H	Vitexin 2''-O-p-coumarate	6.10587	C30H26O12	0.100146	0.273545	0.000141129	24629.9	25689.4	28864.6	6925.3	6649.39	8085.68
pos	M+H	Gossypetin	5.73965	C15H10O8	0.234913	0.248881	0.000122514	131118	136759	153662	39190.7	34387.7	31334.7
pos	M+H-H2O, M+H, M+H-2H2O	Alisol B 23-monoacetate	7.24477	C32H50O5	0.0707731	6.01923	0.0141232	1960.92	2045.27	2298.07	17701.9	10419.3	9825.66
pos	M+H	apigenin-7-O-glucoside	5.47542	C21H20O10	0.193102	35.1934	0.000430712	1827.8	2366.71	2142.06	86833.6	72467.4	63704.5
neg	M-H2O-H	8-Deoxylactucin	6.22868	C15H16O4	0.0233608	2.33566	0.0969365	870.783	1497.4	856.936	1273.01	3337.5	2922.29
pos	M+H	Ritalinic acid	5.35687	C13H17NO2	0.227342	0.239384	0.000105782	121186	126399	142021	34074.3	30230	28960.9
neg	2M+Hac-H	11-Mercaptoundecanoic acid	7.05477	C11H22O2S	0.287778	0.000986183	0.0544795	124050	342838	123570	364.347	182.575	35.3781
pos	M+H-H2O	Arg Pro	1.30898	C11H21N5O3	0.657953	0.00280001	5.68354e-05	759086	809770	915413	2728.4	2318.99	1908.58
pos	M+Na	DG(14:0/0:0/PGJ2)	10.1526	C37H62O7	0.370514	0.0482451	1.36724e-07	271193	272972	280815	15152.1	13793.8	10855.3
neg	M-H2O-H	Isoglobotriaose	2.6452	C19H34O15	0.654015	16.2484	5.30394e-07	43374.6	74587.2	42684.8	881450	851504	877295
neg	M-H	2-Hydroxycampholonic acid	5.15702	C10H16O4	0.162275	0.018727	0.069439	94678	13516.2	90388.3	1263.58	1208.06	1247.21
pos	M+H	Isorhamnetin-3-O-glucoside	5.40633	C22H22O12	0.191438	11.3902	0.000382929	6858.33	7767.22	5835.69	90233.7	73563.3	69261
pos	M+Na	20alpha-hydroxy cholesterol	8.12088	C27H46O2	0.120056	0.29438	0.000298807	36631.7	38207.5	42929.9	12892.2	13022.5	8754.23
pos	M+H	Scutellarein-7-glucuronide	1.9189	C21H18O12	0.153783	0.266893	0.000264383	57855	60343.8	67802.3	21057.7	14432.1	14152.6
neg	M-H2O-H	Apigenin 7-O-diglucuronide	4.37183	C27H26O17	0.398201	448.382	3.97343e-07	429.338	738.292	861.544	312890	299690	297266
neg	M-H	Asiatic acid	10.0392	C30H48O5	0.0334215	1.93016	0.104043	2557.74	4398.3	2517.06	6666.2	7927.6	3690.76
pos	M+H	Diosmetin-7-O-Beta-D-glucopyranoside	5.52363	C22H22O11	0.301837	0.263183	0.000147714	220827	230326	258795	68445.3	65627.8	52773.2
pos	M+H	Benzyl glucopyranoside	4.63872	C13H18O6	0.118939	0.547005	0.000773371	56224.7	58643.4	65891.7	33365	31786.8	33724.7
neg	M-H2O-H	PA(18:4(6Z,9Z,12Z,15Z)/20:5(7Z,9Z,11E,13E,17Z)-3OH(5,6,15))	7.13475	C41H63O11P	0.365668	0.0386014	0.0510148	217852	556398	209192	12898.7	12331.9	12731.6
pos	M+H	Tragopogonic acid	6.00455	C36H28O16	0.48527	4.11053	0.00116489	187181	163186	91096.8	698223	546053	570373
pos	M+H	Limonene-1,2-epoxide	4.52018	C10H16O	0.386645	2.95335	0.00107699	123141	161070	169494	399977	432201	507768
pos	M+H-H2O	Cotinine glucuronide	2.79158	C16H20N2O7	0.433167	0.00395108	4.35759e-05	324520	364499	388481	1555.39	1379.91	1321.98
neg	M-H, M+Cl	Medicagenate	7.72893	C30H44O6-2	0.00818644	265.221	0.374399	0.515148	0.885851	1.76373	837.89	0.720015	0.743349
pos	M+CH3OH+H	Epitetracycline	4.40227	C22H24N2O8	0.1682	1.58658	0.00811845	93200	97209.2	109224	180349	149064	145979
pos	M+H-H2O, M+H	3-O-Acetyl-1Alpha-hydroxytrametenolic acid	7.58798	C32H50O5	0.318575	0.252604	0.00010331	242064	252477	283683	68062.3	63482.2	65038.3
pos	M+NH4	2-Quinolinecarboxylic acid	4.33963	C10H7NO2	0.18356	0.0101815	0.000650177	54544.6	64260.7	77762.9	302.087	866.885	832.378
neg	M-H	Nicotiflorin	5.19575	C27H30O15	1.04315	11.4968	0.000884335	214456	27033.7	367564	2.48711e+06	2.61205e+06	1.90299e+06
pos	M+H-H2O	DG(i-16:0/0:0/20:4(6E,8Z,11Z,14Z)+=O(5))	11.1948	C39H66O6	0.0669181	1.25208	0.68409	159959	158978	205508	20078.1	324289	312278
neg	M-H2O-H	Diacetyl-L-tartaric Anhydride	4.32867	C8H8O7	0.0911031	29.404	2.16461e-05	452.859	778.739	445.658	17757.5	15453.6	16106.9
pos	M+H	Chrysin 6-C-glucoside 8-C-arabinoside	5.11515	C26H28O13	0.471296	0.272982	0.000195773	546663	570179	640653	189343	156493	133929
pos	M+Na	(5R)-trans-1,7-diphenyl-5-hydroxy-6-hepten-3-one	4.83122	C19H20O2	0.211932	0.0141613	8.68695e-06	82275.3	92510.2	86215.6	1350.37	1198.02	1147.72
pos	M+H	Guanosine	1.04003	C10H13N5O5	0.471767	0.547311	0.00614304	849582	970045	1.12912e+06	583541	509208	521132
pos	M+H	Procyanidin A1	1.67558	C30H24O12	0.242304	1.5935	0.047535	215813	225097	252919	462085	333648	309884
pos	M+H, 2M+NH4, M+K, M+Na, M+H-H2O	Sinapoyl malate	5.07608	C15H16O9	1.02585	0.00171526	9.98366e-05	1.8473e+06	1.92534e+06	2.26819e+06	3785.59	3358.5	3217.5
pos	M+H-H2O	(2R)-Naringenin 8-C-alpha-L-rhamnopyranosyl-(1->2)-beta-D-glucopyranoside	5.22902	C26H30O15	0.2428	0.35779	0.000638044	165579	172701	194047	68134.2	74592.1	47734.9
pos	M+H-H2O	Gelomulide N	9.08837	C24H32O7	0.151132	0.307761	0.000486474	61569.8	58395	71184.2	23135.1	17135.9	18557.3
pos	M+H	Luteolin 7-(6''-malonylglucoside)	5.50095	C24H22O14	0.360586	8.14078	0.000799905	10241.2	56942.3	39750.2	327405	298694	244426
neg	M+FA-H	Kaempferol-3-O-beta-D-glucopyranosyl-(1->2)-beta-D-6-acetyl-glucopyranoside	5.84125	C29H32O17	0.399494	56.4963	6.97215e-05	467.534	15624.8	460.1	344059	305977	285118
neg	M-2H, 2M-H, M-H	Chlorogenic acid	3.4654	C16H18O9	3.26004	130.61	4.48362e-05	3375.79	466535	2695.64	1.86302e+07	2.08134e+07	2.22833e+07
neg	M-H	Lexacalcitol	9.94727	C29H48O4	0.0119165	1.31788	0.210391	1149.26	1976.27	1130.98	2065.51	1885.72	1658.35
neg	M-H	Sophoricoside	5.45153	C21H20O10	0.112641	2.82214	0.00654287	10309.5	17728.3	15059.7	36109.2	35879	49639.2
pos	M+H	Asp Leu	2.0821	C10H18N2O5	0.132374	9.43546	0.000203146	3864.74	3949.47	4196.79	42920.2	35860.5	34548.6
pos	M+H	Epitheaflagallin 3-O-gallate	5.78942	C27H20O13	0.259772	15.4018	0.000139397	12742.3	4441.3	9829.18	156169	129723	130153
neg	M+K-2H	4-Deoxypyridoxine	4.57	C8H11NO2	0.396974	0.018833	0.120749	655295	806.389	657297	5641.28	13630	5463.95
neg	M-H2O-H	Luteolin 7-glucuronylglucoside	5.09823	C27H28O16	0.194355	1.91855	0.0223862	72716.7	125044	71560.4	166558	150570	199578
pos	M+NH4	Arctiol	10.3745	C16H28O	0.0886262	3.37222	0.0017351	4829.01	7956.35	6868.87	25837.6	20074.7	20366.2
pos	M+H-H2O, M+H	Homoorientin	4.7596	C21H20O11	0.186845	0.555106	0.00393903	149975	171933	152084	98754.5	68888.2	95472.8
neg	M-H	Hemiphloin	5.06147	C21H22O10	0.360163	105.315	9.94261e-06	1414.15	2431.78	3299.42	233842	254656	264014
pos	M+ACN+H	3-Palmitoyl-sn-glycerol	10.1105	C19H38O4	0.320906	0.0833428	1.51652e-05	210081	204135	229044	22419.7	16281.5	14909.8
pos	M+H-2H2O	4alpha-Formyl-ergosta-7,24(241)-dien-3beta-ol	7.85267	C29H46O2	0.0746419	0.285882	0.00059564	14094.7	14701	16518.1	5946.28	3639.78	3368.35
pos	M+ACN+H	N-Acetyl-4-O-acetylneuraminic acid	4.73418	C13H21NO10	0.208935	0.265748	0.000162506	106193	110761	124451	30969	34380.5	25377.9
neg	M-H	7,8-Dihydroxycoumarin	1.31702	C9H6O4	0.0464348	1.64114	0.0785022	9156.9	7088.15	9323.71	9600.99	16668.1	15692.7
pos	M+H	2-Linoleoyl Glycerol	8.88512	C21H38O4	0.0652716	7.90491	0.00194525	1558.33	811.46	1303.6	7527.5	10055.3	11455.1
pos	M+H	[(2R,3S,4S,5R,6S)-6-[(2S,4R,5R,6S)-2-[2-(3,4-dihydroxyphenyl)-5,7-dihydroxy-4-oxochromen-3-yl]oxy-4,5-dihydroxy-6-methyloxan-3-yl]oxy-3,4,5-trihydroxyoxan-2-yl]methyl (E)-3-(4-hydroxyphenyl)prop-2-enoate	5.96517	C36H36O18	0.185834	0.295613	0.000692078	88713.8	92530.1	103967	38703.7	24407.5	21200.8
pos	M+H	Quercetin-3-O-malonylglucoside	5.22902	C24H22O15	0.00395674	1.0213	0.936847	40133.1	92539.5	68169.8	80781.7	69574.2	54764.9
pos	M+H	6-Hydroxykaempferol 3,6-dimethylether	6.7734	C17H14O7	0.250599	41.2861	0.000148891	1978.18	4030.95	2991.75	138940	123453	109219
neg	M-H, M+Cl	Adenosine	1.45387	C10H13N5O4	0.587629	0.0274556	0.0226381	962996	357577	1.00212e+06	37290.6	19127.8	7352.53
pos	M+H-H2O, M+H, M+ACN+H	trans-beta-Sesquiphellandrol	10.5305	C15H24O	0.0845866	3.29455	0.00102365	5322.4	5673.95	7377.23	22960.6	19821.9	17750.2
pos	M+H	Trans-Zeatin-riboside-O-glucoside	4.24607	C21H31N5O10	0.189771	415.056	6.27485e-05	318.526	92.2448	89.538	77113.4	65302.5	65240.3
pos	M+H	4'-O-Glucosylvitexin	4.81932	C27H30O15	1.34683	0.0646432	2.20231e-05	3.39642e+06	3.83009e+06	3.86625e+06	272003	227264	217805
neg	M-H	GMP	1.53307	C10H14N5O8P	0.246253	0.0115104	0.370173	4519.47	766879	5874.73	3039.9	2906.34	3000.52
pos	M+H-H2O, M+H, M+H-2H2O	b-Boswellic acid	7.83915	C30H48O3	0.368413	0.252191	0.000157754	324415	338371	380193	104510	80926.2	77594.4
neg	M+FA-H	Cortolone-3-glucuronide	10.7046	C27H42O11	0.0247	1.28464	0.233977	5806.14	9984.28	5713.82	8488.11	9736.9	9400.23
neg	2M-H	Octen-1-ol acetate	9.00497	C10H18O2	0.0818039	1.26667	0.260854	71197.9	122432	70065.8	104086	109616	120313
pos	M+H-2H2O	Epinephrine glucuronide	3.04763	C15H21NO9	0.306806	0.0147793	0.000118034	164278	177933	205310	2956.38	2622.84	2512.72
neg	M-H, M+Cl	Quercetin-3-(6-O-acetyl-beta-glucoside)	5.20885	C23H22O13	0.359327	7.32499	0.000940621	41994.3	9895.67	68255.5	312823	320718	246523
pos	2M+ACN+H	Fluoromisonidazole	6.18213	C6H8FN3O3	0.261021	0.095469	4.8019e-05	130309	147294	153416	15033.7	13337.6	12777.7
neg	M+FA-H	Glutril	7.75578	C18H26N2O4S	0.0821898	0.0422352	0.226966	14271	1108.63	50297.6	942.503	901.093	930.294
pos	M+NH4	Docosadienoate (22:2n6)	11.6131	C22H40O2	0.106845	3.96617	0.000119178	5273.86	8914.43	8121.72	31156.7	27732.8	29595.9
neg	M-2H, M-H	Corilagin	4.32867	C27H22O18	3.15282	597.746	4.12584e-06	16696.5	28711.3	50084.7	1.93802e+07	1.97478e+07	1.79522e+07
pos	M+H	Epicatechin-(4beta->8)-epicatechin 3'-gallate	4.79522	C37H30O16	0.247705	1.99211	0.00700714	85287.7	160029	141312	250137	241485	278585
pos	M+H-H2O	N-[5-[2-(3-Acetylanilino)-1,3-thiazol-4-yl]-4-methyl-1,3-thiazol-2-yl]benzamide	7.92095	C22H18N4O2S2	0.214077	0.0632387	0.000250621	80989.5	94380	105642	6492.53	5760.04	5518.22
neg	M+FA-H	Isorhamnetin 3-rutinoside-7-glucoside	4.27342	C14H16O8	0.156114	8.66373	0.000765032	2217.2	13484.7	2910.62	58907.5	55617.9	46728.6
pos	M+H-2H2O	5,6-Dihydro-ara-uridine	6.30227	C9H14N2O6	0.209301	0.0274107	3.46478e-05	78218.1	87067.9	92295.7	2579.54	2288.52	2192.44
neg	M-H	1,2-Cyclohexanedicarboxylic acid	6.15443	C8H12O4	0.358165	0.00395772	0.370673	6673.91	1.62127e+06	5763.86	2085.73	1346.29	3033.73
pos	M+H	Harderoporphyrin	11.0264	C35H36N4O6	0.103512	0.39003	0.0054685	33143.7	34569.5	38842.2	20288.8	13350.3	7920.67
pos	M+Na, M+K	Maltose	0.767883	C12H22O11	0.833349	1.19131	0.266282	1.20027e+07	1.27554e+07	1.37209e+07	1.89488e+07	1.34924e+07	1.3399e+07
neg	M+FA-H	Thujan-3-ol	5.26457	C11H20N2O4S3	0.0613261	34.9976	0.129319	57.8646	99.5044	753.48	18010.3	13783.7	83.4976
neg	M+FA-H	Plicatic acid	1.52222	C20H22O10	0.205808	33.1813	0.00158843	2110.52	3629.27	2076.96	64517.5	98433	96419.4
pos	M+H	gamma-Glutamylvaline	1.39522	C10H18N2O5	0.119886	452.251	1.3247e-06	55.8049	58.2055	68.4564	27850	28323	26347.9
pos	M+H-H2O, M+H	Padmatin	5.52363	C16H14O7	0.113	7.4488	0.000287069	2892.33	3694.96	4915.6	32328.3	27818.8	25535.7
pos	M+H	Theaflavine-3,3-digallate	5.95138	C43H32O20	0.130958	1.56466	0.105537	109797	64853.7	54164.9	142709	107593	107715
neg	M-H	(6E,8S,10Z)-8-hydroxy-3-oxohexadecadienoic acid	6.25423	C16H26O4	0.188965	0.111004	0.112506	168341	14478.7	143537	12309	11768.2	12149.6
neg	M-H	N-Acetyl-phenylalanine	4.93167	C11H13NO3	0.566971	2.09577	0.0788984	1.093e+06	59203	1.05142e+06	1.44051e+06	1.64751e+06	1.53027e+06
pos	M+H	7-methanesulfinylheptanenitrile	4.68447	C8H15NOS	1.25644	0.029683	6.39414e-05	2.77165e+06	3.34624e+06	3.20895e+06	101146	89734.8	85967.5
pos	M+H-H2O	Todolactol A	5.22902	C20H24O7	0.205231	29.7201	0.000196869	4789.24	1734.73	1949.15	90038	90083.1	71700.8
pos	M+NH4	Tyramine glucuronide	3.93812	C14H19NO7	0.0742286	0.30361	0.000321207	14197.8	14808.5	16638.8	5360.57	3541.67	4956.07
pos	M+H	Kaempferol3-rhamninoside	5.05073	C33H40O19	0.776387	34.2531	9.20271e-05	11687.5	51529.9	41295	1.33456e+06	1.09856e+06	1.14676e+06
neg	M-H, 2M-H	Tryptophan	4.82438	C11H12N2O2	0.804407	0.00154362	0.374448	750.785	8.27652e+06	738.846	5183.24	3952.02	3642.87
neg	M-H	Spiculisporic acid	8.43693	C17H28O6	0.0611466	2.56732	0.408124	7434.48	17878.6	7803.39	7952.53	65116.6	11951.4
neg	M-H	3-Indoleglyoxylic acid	6.3073	C10H7NO3	0.426018	0.00255647	0.371969	4480.7	2.30246e+06	6367.61	1852.96	1622.76	2438.18
pos	M+H	Quercetin 3-O-rhamnosyl-(1->2)-rhamnosyl-(1->6)-glucoside	5.01455	C33H40O20	0.710484	3.61373	0.000610446	212228	481309	442551	1.47658e+06	1.28698e+06	1.34195e+06
pos	M+H-2H2O	Ser Trp	6.18213	C14H17N3O4	0.341823	1.29271e-05	6.25237e-05	203431	218435	246854	6.42652	1.13281	1.08525
pos	M+H	Linoleic acid	9.83693	C18H32O2	0.0480838	0.595477	0.0307693	12024.4	10192.5	15313.9	7514.55	6750.2	8084.02
pos	2M+H	Demethoxyyangonin	8.46915	C14H12O3	0.284553	0.00659679	7.16615e-05	141074	153102	172375	475.107	2198.82	403.809
neg	M+FA-H	Cholestane-3,5,6-triol	13.4099	C27H48O3	0.168953	52.0828	1.9869e-05	866.478	1490	852.7	57584.4	51085.3	58473.3
neg	M-H	N2,N2-Dimethylguanosine	3.02902	C12H17N5O5	0.193846	5.51385	4.93819e-05	12933.6	22240.6	12727.9	91421.7	83697.4	89006
neg	M+Na-2H	MG(13:0/0:0/0:0)	10.9437	C16H32O4	0.0261835	0.506458	0.320038	4131.15	1994.08	8945.4	1937.25	4022.09	1673.31
pos	M+NH4	trans-11,cis-15-Octadecadienoic acid	9.74093	C18H32O2	0.432166	0.513699	0.00580604	685324	729299	886867	377270	347406	457596
neg	M-H	2-[[(4-Hydroxyphenyl)azo]phenyl]benzoic acid	7.1223	C19H14N2O3	0.100121	0.00852052	0.0710895	31198.3	5029.53	37969.4	214.807	205.369	212.024
pos	M+H-H2O, M+H	Pantothenic acid	2.28172	C9H17NO5	0.699644	392.016	4.77233e-06	1630.26	1897.85	3649.42	956049	974659	882999
pos	M+H	6-isopropoxynicotinic acid	4.5438	C9H11NO3	0.148496	0.136776	2.04819e-05	45481.4	49015.9	51553.9	6867.04	7272.71	5836.53
pos	M+H, M+ACN+H	(2S,3R)-2-Amino-4-octadecene-3-ol	12.3876	C18H37NO	0.409053	11.8983	0.00851301	16682.8	44809.1	33297.9	517744	309710	300386
pos	M+H-H2O, M+H	2,4-Diacetylphloroglucinol	4.1849	C10H10O5	0.143117	0.331668	2.7395e-05	60058.2	61042.5	55794.5	20515	17830.2	20325.4
pos	M+2Na-H	11'-Carboxy-gamma-chromanol	9.50218	C25H40O4	0.39216	0.0384533	0.00158486	237510	323032	371412	13092.9	11615.7	11128.1
neg	M-H	Anthranilic acid	5.22025	C7H7NO2	0.158919	0.0111416	0.0240072	75011.6	25037.5	68682.5	638.761	610.696	630.487
pos	M+H	Succinyladenosine	2.67372	C14H17N5O8	0.446986	0.0516985	5.97178e-05	371074	443376	396660	29460.8	18129.7	15022
pos	M+H	Flavin mononucleotide	4.45055	C17H21N4O9P	0.254683	0.0174279	6.37287e-06	123762	120391	133538	2798.58	2645.06	1138.72
pos	M+H-2H2O	2-Hydroxy-6-pentadeca-8,11,14-trienyl benzoic acid	7.95952	C22H30O3	0.276209	0.00654708	4.83725e-05	133220	145920	160172	1367.31	1022.83	486.072
pos	M+CH3OH+H	Quinalizarin	5.29557	C14H8O6	0.228485	20.1002	7.86351e-05	4311.18	5677.18	5755.67	116981	103009	96468
neg	M-H	Scopoletin	4.3951	C10H8O4	0.215117	0.019602	0.109214	200653	6791.23	173175	2397.54	2250.44	2812.93
pos	M+H, 2M+H	3-Methylene-indolenine	5.83722	C9H7N	1.24857	0.0310966	3.36729e-05	2.80154e+06	3.09777e+06	3.30148e+06	103806	92970.8	89336.4
neg	2M+FA-H	alpha-5,9-Dimethyl-2-(3-furylmethyl)-2'-hydroxy-6,7-benzomorphane	7.21657	C19H23NO2	0.192348	97.9513	7.25119e-05	540.98	852.748	802.912	80096.2	68268.8	66798.8
pos	M+H, M+NH4, M+Na, M+K, 2M+NH4, 2M+Na	Lovastatin	9.59585	C24H36O5	2.85694	0.000616152	5.47752e-06	1.46786e+07	1.56524e+07	1.63376e+07	10028.2	9558.37	9168.41
pos	M+H	Lonicerin	5.2043	C27H30O15	0.922285	10.1085	9.69414e-05	128336	219277	191267	1.98871e+06	1.81937e+06	1.6392e+06
neg	M+FA-H	7-Hydroxy-R-phenprocoumon	5.79085	C18H16O4	0.335574	0.0576271	0.126257	473434	7663.89	502971	15007.9	19869.6	21831.6
neg	M-H2O-H	PI(18:1(9Z)-O(12,13)/16:0)	13.8303	C43H79O14P	0.437025	27.8761	2.95732e-05	11024.3	18957.4	10848.9	401326	345725	391144
neg	M-H	Maleic acid	14.7983	C4H4O4	0.0335834	1.19722	0.415247	23517	35663.2	18635.8	26350.9	32081.6	34730.3
pos	M+H	Tricin 5-Glucoside	5.50095	C23H24O12	0.24585	22.267	0.00175342	5584.43	5527.05	5677.86	155902	114979	102967
pos	M+H-2H2O	4,7,10,13-Hexa-decatetraenoic acid	8.08032	C16H24O2	0.168321	0.0529686	3.14213e-05	52197.7	57900.9	60990.1	3375.61	3278	2408.71
neg	M-H	20-Epi-Eldecalcitol	10.997	C30H50O4	0.0241595	1.87678	0.0926272	1405.61	2417.09	1383.26	2054.89	3809.29	3906.26
neg	2M-H	6-Methylthioguanosine monophosphate	4.73013	C11H16N5O7PS	0.428256	66.7892	0.00279681	4509.66	7754.83	4437.95	337522	481055	296966
neg	M-H2O-H, M+FA-H	Swertiamarin	4.20698	C16H22O10	0.17076	0.277124	0.218595	196236	1173.76	195519	36400.8	32399.5	40089.8
pos	M+NH4	MG(0:0/20:3(6,8,11)-OH(5)/0:0)	10.3427	C23H40O5	0.198625	0.141164	5.35097e-05	88680.1	80622.2	94639.4	14123.5	11583.6	11552
pos	M+H-2H2O, M+CH3OH+H, M+H	1-(beta-D-Ribofuranosyl)-1,4-dihydronicotinamide	1.04003	C11H16N2O5	0.781189	13.0592	1.23119e-05	79577.4	116662	94134.1	1.34836e+06	1.20777e+06	1.23591e+06
neg	M-H	Avicularin	4.60322	C20H18O11	0.200513	147.633	0.00122838	0.167905	0.28873	1612.51	95193.6	61896.6	81036.7
pos	M+H	Phlorizin	5.30758	C21H24O10	0.269475	0.336786	0.000328855	196511	204965	230298	84232.6	65759.8	62780.5
pos	M+H-H2O	Milbemycin beta1	8.72433	C32H48O7	0.357411	0.0344441	1.33364e-06	249335	244904	262472	9522.53	8448.19	8093.52
neg	M-H, M+K-2H	2-Methoxy-4-vinylphenol	4.57	C9H10O2	0.124831	7.07476	0.000116318	2812.31	4326.12	7768.16	33894.4	37922	33644.2
pos	M+H	[6-[2-(3,4-dihydroxyphenyl)-5,7-dihydroxy-4-oxochromen-3-yl]oxy-4,5-dihydroxy-2-[(3,4,5-trihydroxy-6-methyloxan-2-yl)oxymethyl]oxan-3-yl] (E)-3-(4-hydroxyphenyl)prop-2-enoate	5.78942	C36H36O18	0.160413	9.41312	0.000209511	5505.16	5741.98	6451.68	62231	48919.2	55450.9
pos	M+CH3OH+H	Verproside	4.90068	C22H26O13	0.285031	0.270699	0.000154731	198998	207559	233213	64735.8	49640.6	58808.4
pos	M+Na	Oryzalexin B	7.83915	C20H30O2	0.202298	0.00821159	6.10754e-05	74576.8	74139.8	87663.2	731.685	465.803	743.566
pos	M+H	Carveol acetate	6.85145	C12H18O2	0.13023	0.273729	0.000748514	39462.4	44703.6	50980.8	13391.5	10026.1	13575.9
pos	M+H-H2O, M+H	Kuguacin A	7.32548	C30H46O4	0.23473	0.390815	2.12871e-05	176247	171183	173366	76531.9	64241.5	62761.3
pos	M+Na	16,22-Epoxycholestan-3-ol	7.39095	C27H46O2	0.111465	0.283963	0.00013456	30940.7	32271.7	36260.4	8699.73	10071.2	9475.61
pos	M+ACN+Na	Benzarone	6.31512	C17H14O3	0.0633635	1.97365	0.00416649	7123.85	8422.47	9552.5	18692.5	16261.2	14582.6
pos	M+H	2-(3,4-Dihydroxyphenyl)-5,7-dihydroxychroman-3-yl beta-D-glucopyranoside	3.78257	C21H24O11	0.175468	7.59795	0.00237646	2204.54	2299.38	23598.5	80276.7	72112.6	61131.5
pos	M+H, M+NH4, M+H-2H2O	12-Oxo-Phytodienoic acid	8.48122	C18H28O3	0.475692	0.0168667	2.90821e-05	398854	452293	465187	7976.61	6168.06	8057.57
pos	M+H	Tri-isobutylphosphate	9.34337	C12H27O4P	0.0746515	0.455702	0.00736314	17748.3	20351.6	23983.3	12004.5	8692.99	7593.91
neg	M+Na-2H, M+FA-H	PG(PGD1/i-12:0)	9.2566	C38H69O13P	0.312176	10.2789	8.53873e-05	17239.7	17186.1	26196.2	220068	217702	185359
pos	M+H	Quercetin-3-O-glucosyl-rhamnosyl-glucoside	4.81932	C33H40O21	0.479059	0.503265	0.0170182	740379	1.13245e+06	1.03462e+06	538564	498371	426283
pos	M+K	Octyl gallate	5.83722	C15H22O5	0.205898	0.00298562	7.06268e-06	79044.2	77798.3	86349.1	265.271	235.343	225.463
neg	M+FA-H	5'-Carboxy-gamma-chromanol	6.7766	C18H26O4	0.23008	0.00807182	0.305231	32252.2	539326	30204.1	1650.46	1577.94	1629.08
pos	M+H	LPC 18:3	8.29523	C26H48NO7P	0.408326	0.235758	0.000327091	395261	387587	474436	103427	97840.6	95146.5
neg	M+FA-H	Octadec-5-enoic acid	10.1197	C18H34O2	0.048983	5.1347	0.00182999	926.433	1593.1	911.701	7079.06	5238.6	5300.71
pos	M+2Na-H	PE(P-18:1(11Z)/20:4(6E,8Z,11Z,13E)-2OH(5S,15S))	8.22767	C43H76NO9P	0.769456	0.000158214	1.85604e-05	1.03392e+06	1.17437e+06	1.17822e+06	195.751	173.667	166.376
pos	M+H-H2O, M+K, M+NH4, M+H, M+Na	DG(2:0/0:0/6 keto-PGF1alpha)	8.14777	C25H42O9	1.4755	0.0291385	2.79925e-05	4.03798e+06	4.13009e+06	4.6591e+06	136554	121148	116062
neg	M-H	2,2'-(3-Methylcyclohexane-1,1-diyl)diacetic acid	7.27003	C11H18O4	0.0297954	0.344964	0.178487	5262.81	833.585	6069.36	1226.55	1463.69	1506.51
pos	M+Na	Dehydroergosterol	7.04763	C28H42O	0.125935	0.27441	0.000358047	39294.7	40985.1	46050.8	15178.1	9802.16	9686.14
pos	M+H-2H2O	N-Arachidonoylglycine	4.60317	C15H19NO9	0.493297	0.0132702	0.000999842	395991	453152	580772	6932.55	6150.42	5892.21
neg	M-H	Arginine	0.737417	C6H14N4O2	0.240039	0.131959	0.108341	245769	27907.2	255473	23725.3	22682.9	23417.9
pos	M+H	Indole-3-acetaldehyde	4.7096	C10H9NO	1.41048	0.0128777	7.40056e-05	3.45258e+06	3.84727e+06	4.23639e+06	54276.1	48152.6	46131.1
neg	M+K-2H	PG(18:3(9,11,15)-OH(13)/i-12:0)	7.47972	C36H65O11P	0.651512	7.8035e-05	0.0784026	589800	1.96238e+06	629639	172.643	37.2221	38.4283
pos	M+H-H2O	Prodelphinidin B1	1.626	C30H26O14	0.460587	0.270004	0.000252329	520974	543385	610547	189113	136652	126466
neg	M-H	4-Pyridoxate	2.4532	C8H9NO4	0.179387	0.0145107	0.373632	2099.68	412261	2100.73	1995.64	2288.22	1759.27
neg	M-3H	Celosianin	4.66095	C39H38N2O21-2	0.364647	88.5727	0.00176303	57.9163	99.5931	8830.35	317157	280881	198041
neg	M-H	Ellagic acid	6.16727	C14H6O8	0.471006	0.0352561	0.352734	77852.8	2.66872e+06	75873.7	32195	35574.8	31738.5
pos	M+CH3OH+H	7'-Carboxy-gamma-chromanol	7.219	C20H30O4	0.445246	0.00135113	6.63508e-05	353890	360318	422706	786.161	408.852	341.1
neg	M-H	Glucohirsutin	5.73198	C16H31NO10S3	4.80016	6.6706e-06	0.373819	28124.7	2.93936e+08	10631.6	1032.68	710.536	217.775
pos	M+H	Syringic acid	3.69237	C9H10O5	0.250753	0.0253794	2.74009e-05	114228	133404	122384	4090.76	2733.79	2566.22
pos	M+H	Pyridoxal	0.902217	C8H9NO3	0.542028	0.0421297	6.46754e-05	523642	599756	632207	26817.1	19091.6	28054.3
pos	M+H-H2O	(1r,2s)-2-Aminocyclopentanecarboxylic acid	0.815233	C6H11NO2	0.110167	1.20988	0.0257379	118891	135973	133213	163454	161044	145031
pos	M+H	myricetin-3-O-pentoside	5.02677	C20H18O12	0.121673	0.249169	0.000111201	35168.8	36681.6	41215.5	10251.9	8772.94	9147.7
pos	M+NH4	3,7-Dimethyl-1-propargylxanthine	4.4944	C10H10N4O2	0.0220772	1.3086	0.771935	14059.5	31999.4	17414.5	3953.18	10985.6	68122.8
neg	M+K-2H	Quercetin 3-(6''''-caffeylsophorotrioside)	4.33933	C42H46O25	0.393065	4.9669	0.000499191	61338.6	105478	60363.2	367959	423018	337404
neg	2M+Hac-H	5-Phosphoribosylamine	1.36448	C5H12NO7P	0.121789	6.18162	0.0121641	4840.79	8324.25	4763.81	50867.5	28389.8	31572.1
neg	M-H2O-H	Methyl palmoxirate	0.50005	C18H34O3	0.186905	0.448172	0.000476602	133625	111531	125588	57406.1	54190.8	54560.2
neg	M+FA-H	cis-3-Hexenyl salicylate	7.72893	C13H16O3	0.0887822	0.0394338	0.114323	33706.9	1048.39	31765.4	891.289	852.129	879.744
neg	M-H	Androsin	5.64793	C15H20O8	0.257109	0.00135613	0.368873	4346.53	829738	2899.16	385.665	368.72	380.67
pos	M+H	Hispiduloside	5.14038	C22H22O11	0.181614	0.239384	0.000105782	77337.5	80664.4	90634.5	21745.4	19292	18482.1
neg	M+FA-H	Glucose butyrate	2.54235	C10H18O8	0.180162	4.47009	0.026049	0.660993	61986.6	0.650482	88924.9	91634.2	96532.8
neg	M-H	Erythrocentaurin	3.23897	C10H8O3	0.0422237	2.78316	0.00137938	1596.46	2745.29	1571.08	5097.58	5509.29	5849.47
neg	M+Cl	Tryptophan butyl ester	9.6585	C15H20N2O2	0.0524718	0.0121239	0.117873	11457.3	43.9411	11198.6	65.3082	140.576	69.325
pos	M+H-2H2O	Calceolarioside E	5.61185	C28H34O15	1.11691	0.00406771	1.79131e-06	2.3959e+06	2.29053e+06	2.48314e+06	10654.9	9452.84	9055.99
neg	M-H, M+Cl	2-Methyl-4-(pyridin-3-ylethynyl)thiazole	7.10905	C11H8N2S	0.874941	0.00037343	0.373561	3707.17	9.75815e+06	3875.36	1128.72	1126.97	1391.12
pos	M+NH4, M+Na	Leupeptin hemisulfate	9.75417	C20H38N6O4	0.295459	0.0490123	0.000468898	146291	181992	200623	6858.06	11382.6	7682.23
pos	M+H	Gallocatechin	4.56912	C15H14O7	0.0970738	9.64177	0.0152247	2179.09	2272.83	2553.75	12601.2	27453.2	27492.7
neg	2M+FA-H	1-Salicylate glucuronide	5.42748	C13H14O9	0.314084	1.63848	0.0324634	281366	483839	276892	568358	551919	587174
pos	M+H	Ornithine	0.68145	C5H12N2O2	0.241879	0.00195232	0.0023598	83851.8	118560	141102	245.021	217.378	208.251
pos	M+H	glaucocalyxin A	8.48122	C20H28O4	0.216428	0.00354973	5.74387e-05	80030.8	92213.7	96767.3	348.878	309.517	296.523
neg	M-H2O-H	Opiorphin	7.43027	C29H48N12O8	0.168443	81479.2	1.81857e-06	0.53899	0.92685	0.530419	53007.7	52882.5	56763.4
pos	2M+H	(1R,3S)-3-(6-Aminopurin-9-yl)cyclopentan-1-ol	5.35687	C10H13N5O	0.178495	0.239384	0.000105782	74704	77917.6	87548.2	21004.9	18635.1	17852.7
pos	M+H	Roseoside	5.0896	C19H30O8	0.241522	0.0617016	9.1305e-05	106195	119440	130336	6678.34	6934.63	8350.94
pos	M+NH4, M+CH3OH+H	Thioctic acid	1.77535	C8H14O2S2	0.0711994	0.624843	0.386323	62640.3	50857.1	67209	82926.9	11285	18701.2
neg	M-H2O-H	Pleuromutilin	10.7829	C22H34O5	0.0171306	0.830652	0.421689	5480.44	6225.93	9780.72	5488.91	5900.01	6459.39
neg	M-H, M+Cl	Luteolin 7-xyloside	5.32058	C20H18O10	0.0634791	9.34114	0.127367	1092.88	1879.32	1075.5	1597.7	14629.4	21583
neg	M+FA-H	(22alpha)-hydroxy-cholestanol	13.4965	C27H48O2	0.19085	81.3215	6.81408e-05	704.569	1211.58	693.365	78806	65709	67694.7
neg	M-H	6-Methyl-3-hydroxypyridine	4.46972	C6H7NO	0.0959372	0.0988592	0.0968283	36677.6	4423.55	38480.7	2673.16	2555.71	2638.53
pos	M+H	6''-O-P-Coumaroyltrifolin	5.91455	C30H26O13	0.0639204	0.266407	0.000245361	9983.22	10412.7	11699.7	3589.04	2490.34	2471.09
pos	M+H	Epicatechin-(4beta->8)-epigallocatechin 3'-gallate	4.55593	C37H30O17	0.178893	0.0934149	0.0345105	35508	111638	86180.4	7099.74	6298.74	8397.7
neg	M-H2O-H	3-Hydroxycotinine glucuronide	2.85165	C16H20N2O8	0.133916	0.0250649	0.120191	77715.9	600.487	72544.2	1555.2	1218.55	1007.56
neg	M+Na-2H	1,2-Ethanediol monoricinoleate	12.1904	C20H38O4	0.00694536	0.824203	0.835884	517.636	890.13	8145.82	3395.38	2789.31	1689.4
pos	M+H	Cefatrizine	3.71938	C18H18N6O5S2	0.163166	0.284263	0.000535908	67123.6	70011.1	78664.4	27843.6	17458.9	16041.2
pos	M+ACN+H	4-Carboxyphenylglycine	1.11253	C9H9NO4	0.409629	59.9818	6.24788e-05	5288.13	6792.52	4283.87	363911	309223	308440
neg	M-H, M+Cl	Robinin	4.4487	C33H40O19	1.13906	0.00417136	0.116573	5.40756e+06	11168	5.17854e+06	15566.6	15322.7	13315.8
neg	M-H	1,11-Undecanedicarboxylic acid	7.23037	C13H24O4	0.176125	0.00195903	0.370273	1359.49	391217	1360.66	150.382	472.918	148.434
pos	M+CH3OH+H	5-Methylcytidine	0.910983	C10H15N3O5	0.338048	336.549	0.000123264	1085.52	416.273	467.724	200907	250166	211765
neg	M+Cl	N4-Acetylaminobutanal	6.09228	C6H11NO2	0.736375	4.84976e-05	0.373876	353.479	6.91878e+06	133.152	136.766	106.554	92.2481
pos	2M+H	5-Hydroxyprocurcumenol	8.4285	C15H22O3	0.264605	0.00624867	0.000812085	110877	134439	162269	930.492	825.514	790.856
pos	M+H	Indigo	8.12088	C16H10O2N2	0.0465058	0.457623	0.000322433	7118.98	7531.62	8277.46	3262.23	3582.5	3647.67
pos	M+NH4	Tetramethoxyluteolin	4.45055	C19H18O6	1.17223	247.06	0.000954575	6176.7	14832.7	11693	3.29641e+06	2.49731e+06	2.28574e+06
pos	M+H-2H2O	Lithocholic acid glucuronide	6.94478	C30H48O9	0.129947	0.239384	0.000105782	39593.9	41297.2	46401.5	11132.8	9876.81	9462.15
neg	M-H	Uridine 5'-monophosphate	0.828767	C9H13N2O9P	0.660425	4.09114	5.05118e-05	243121	311338	258280	1.13257e+06	1.02959e+06	1.16286e+06
neg	M-H	Kaempferol-3-O-beta-glucopyranosyl-7-O-alpha-rhamnopyranoside	6.05505	C27H30O15	0.981411	0.00545569	0.375346	8436.71	1.23735e+07	8935.76	22199.7	22773.2	22627.7
pos	M+H-H2O	Susalimod	7.45753	C21H16N2O5S	0.240476	0.0284259	0.000597493	92085.8	124042	127703	3570.81	3167.95	3034.95
pos	M+NH4	Delphinidin 3-caffeoylglucoside	2.8303	C30H27O15+	0.0649742	1.05287	0.556813	506584	528376	593684	619038	595663	500053
pos	M+H	17,21-Dihydroxypregnane-3,20-dione	7.6685	C21H32O4	0.4559	0.00702341	3.33525e-05	432513	365920	408226	4015.4	2885.11	1574.36
pos	M+H-H2O	DG(22:6(4Z,7Z,10Z,13E,15E,19Z)-OH(17)/0:0/i-14:0)	12.1812	C39H64O6	0.340034	0.419129	0.000698926	359485	374949	421293	190714	149222	144464
pos	M+H, M+NH4, M+H-H2O	Octadeca-9,12-dienal	11.3483	C18H32O	0.723093	2.70539	0.13797	778467	965820	806823	3.81716e+06	1.21358e+06	1.87101e+06
neg	M-H2O-H	(2,5-dimethyl-4-oxofuran-3-yl) butanoate	6.09228	C10H14O4	0.481739	0.000357008	0.37173	5574.28	2.9399e+06	5043.99	453.816	294.992	304.551
neg	M+Cl	Epigallocatechin	5.66037	C15H14O7	0.315484	0.00853459	0.37701	578.413	1.28735e+06	569.215	6438.26	3723.94	834.639
pos	M+H-2H2O	Gardenoside	6.04287	C17H24O11	0.294185	0.000241594	2.0331e-06	161634	173358	161139	44.7918	26.9992	48.0713
pos	M+NH4	(1E,4E)-1,5-Bis(4-hydroxy-3-methoxyphenyl)penta-1,4-dien-3-one	4.7096	C19H18O5	0.024905	1.23697	0.507325	14475.4	15098.1	16964.2	9560.05	21672.5	26333.1
pos	M+ACN+Na	1,N6-Ethenoadenosine	3.87273	C12H13N5O4	0.631623	0.0246531	0.000156183	694600	768500	882880	27995.4	16334.3	13506.1
neg	M+FA-H	PG(20:3(5Z,8Z,11Z)/18:2(9Z,12Z))	11.8297	C44H77O10P	0.407817	2.64119	0.233408	946410	84.4742	48.343	926609	464362	1.10903e+06
neg	M-H	Formylanthranilic acid	6.25423	C8H7NO3	0.62071	0.000241274	0.372748	4495.27	4.89733e+06	5067.99	180.197	406.148	597.559
pos	M+K	Glycolipids	6.72143	C24H50N2O6P+	0.270085	0.0240115	2.85339e-06	136882	140970	149286	3747.1	3324.35	3184.78
neg	M-H	Ilexgenin A	8.62162	C30H46O6	0.00366984	1.1617	0.458029	338.928	582.822	333.538	495.484	473.714	489.066
pos	M+ACN+H	Glutathione (oxidized)	12.1623	C20H32N6O12S2	0.247678	66.8184	0.000696023	1139.85	2961.91	1336.9	145376	114962	103065
neg	M-H	Verbenalin	4.42782	C17H24O10	0.149939	0.113611	0.137058	110359	3552.37	100870	5096.43	7169.36	12135.7
neg	M-H	Olivil 4'-O-Glucoside	4.285	C26H34O12	0.346623	0.00856982	0.11602	505746	3375.46	476389	2869.64	2743.55	2832.46
pos	M+CH3OH+H	12S-Hydroxy-5Z,8Z,10E,14Z,17Z-eicosapentaenoic acid	8.4949	C20H30O3	0.20764	0.0411956	5.45182e-06	80717	88332.3	88061.3	4002.75	2562.01	4027.05
neg	M-H2O-H, M+Cl	3-Indole carboxylic acid glucuronide	4.8019	C15H15NO8	0.226691	0.0139467	0.112954	227712	5307.3	190843	641.298	3893.05	1377.13
pos	M+CH3OH+H	Proscillaridin	7.60088	C30H42O8	0.419107	0.00958245	1.70924e-05	313861	338190	361615	3548.78	3148.4	3016.23
neg	M-H2O-H	Cyclo-dopa 5-O-glucoside	3.2141	C15H19NO9	0.320018	0.0040838	0.115937	411639	1359.04	419667	1155.39	1104.62	1140.42
neg	M-H2O-H	1-beta-Hydroxyeuscaphic acid	11.4772	C30H48O6	0.0111056	2.30203	0.294628	286.432	492.55	281.877	463.869	1564.95	413.316
pos	M+H	Luteolin-6-C-glucoside	4.45055	C21H20O11	0.0202166	0.312209	0.198734	661.721	1412.49	3152.39	1011.84	461.814	158.138
neg	M-H	alpha-guaiaconic acid	5.3436	C20H20O5	0.213323	10.5995	0.000370433	11824.4	70.8975	15766.3	85177.5	106185	101837
neg	M-H	Acacetin-7-O-neohesperidoside	6.57608	C28H32O14	0.594961	0.00037497	0.373902	1115.43	4.51756e+06	7.42673	652.961	483.869	557.543
pos	M+Na	Enprostil	4.52762	C23H28O6	0.152428	0.379786	0.00637823	68408.5	72289.7	85410	19234.7	23621.3	43016.7
neg	M+FA-H	Dehydroandrographolide	6.6178	C20H28O4	0.177048	0.0258067	0.144796	42226.7	189843	42093.6	2404.01	2298.38	2372.87
neg	M-H2O-H	Glucose pyruvate lactate	5.3436	C12H18O12	0.0169091	0.612995	0.467582	2387.73	7526.96	1616.78	2401.79	2296.26	2370.68
pos	M+H	10-Hydroxycamptothecin	6.8379	C20H16N2O5	0.209005	0.00975365	0.0001276	72978.4	90863.3	89294.1	902.044	800.275	766.678
neg	M+FA-H	p-coumaroyltriacetate	3.33708	C15H13O6-	0.0683442	0.00481253	0.346599	1129.81	54426.2	1383.16	93.1061	89.0153	91.9
pos	M+2Na-H	PE(20:4(6E,8Z,11Z,13E)-2OH(5S,15S)/P-18:0)	8.89898	C43H78NO9P	0.326073	0.00292979	8.35906e-08	199322	203526	206936	652.708	579.07	554.759
neg	M-H	Docosanedioic acid	11.3998	C22H42O4	0.0523827	3.2198	0.0318292	2254.49	3876.84	2218.64	7177.23	12621.4	7086.64

## Sheet: DIFF_INFO
Mode	Adducts	Metabolite（up-regulation in red, down-regulation in green）	Retention time(min)	Formula	VIP	fc	pvalue	at_1	at_2	at_3	e10_1	e10_2	e10_3
neg	M-H	Gallic acid	1.49983	C7H6O5	2.96112	146.901	0.000137688	214325	24753.9	108848	1.46941e+07	1.79718e+07	1.84447e+07
neg	M-H	Ribonic acid	0.718183	C5H10O6	1.02179	4.98822	0.00102961	747196	42019.3	750265	2.47344e+06	2.60788e+06	2.59795e+06
neg	M+FA-H	3-Alizarinsulfonic acid	6.26873	C14H8O7S	1.21576	2769.81	1.36539e-07	825.363	1419.3	812.238	2.81933e+06	2.76387e+06	2.88382e+06
neg	M-H2O-H, M-H	Succinic acid	1.1633	C4H6O4	1.18967	2.47228	0.038554	3.123e+06	83128.5	3.38997e+06	5.64293e+06	5.39508e+06	5.26942e+06
neg	M+FA-H	Arabinofuranose	0.718183	C5H10O5	1.17693	7.20198	0.000322447	631375	2601.02	664962	2.94891e+06	3.16024e+06	3.24578e+06
neg	M-H	apigenin 6,8-digalactoside	4.5004	C27H30O15	1.09642	24.9035	0.000437895	132655	211.531	160061	2.49526e+06	2.03466e+06	2.76502e+06
neg	M-H, M+Cl	Galactose-beta-1,4-xylose	0.737417	C11H20O10	2.13473	179.523	3.10719e-07	30992.5	53294.8	61872.4	8.97624e+06	8.5228e+06	8.73998e+06
neg	M+FA-H, 2M+FA-H	5-(Hydroxymethyl)pyrrolidin-2-one	0.982733	C5H9NO2	1.90814	82.3949	3.45917e-07	119953	10341	125962	6.92435e+06	6.9503e+06	7.23953e+06
neg	M-H	Catechin-(4->8)-gallocatechin	4.03735	C30H26O13	1.99371	186.896	2.3434e-06	21102.5	36288	65210.4	7.52308e+06	8.00838e+06	7.38212e+06
neg	M-H	5-p-Coumaroylquinic acid	4.63942	C16H18O8	5.78209	129.563	2.10603e-08	547457	213683	727806	6.42694e+07	6.51306e+07	6.35121e+07
neg	M-H2O-H	Quercetin 3-O-caffeyl-glucoside	2.17123	C30H26O15	4.02881	944.743	1.44174e-06	2013.58	94529.7	1981.56	3.16958e+07	2.96548e+07	3.17299e+07
neg	M-H, M+Cl, 2M-H, M+FA-H	Lactose	0.76415	C12H22O11	3.98461	9.21068	0.000171057	5.16298e+06	249972	5.79598e+06	3.16305e+07	3.52391e+07	3.63722e+07
neg	M-H	Galloyl glucose	2.09465	C13H16O10	2.76898	27.7245	2.20398e-05	108759	1.34196e+06	197211	1.60674e+07	1.43132e+07	1.53073e+07
neg	M-H	Quercetin-3-O-glucuronide	3.85343	C21H18O13	1.22927	2.71498	0.0269208	2.87915e+06	1901.65	2.9595e+06	5.47862e+06	5.2357e+06	5.14267e+06
neg	M-H, 2M-H, M+Cl	Propyl gallate	5.79085	C10H12O5	1.54516	175.897	1.8283e-06	11109.5	53957.4	13163.6	4.60462e+06	4.39438e+06	4.76147e+06
neg	M-2H, M-H	3,4-Di-O-galloylquinic acid	4.12133	C21H20O14	1.52739	123.183	1.23875e-08	32753.6	39928.1	36651.5	4.42988e+06	4.51276e+06	4.52535e+06
neg	M-H	Ginnalin B	1.49983	C13H16O9	4.09799	5.2674	0.00160624	1.11028e+07	68595.8	1.21004e+07	4.48634e+07	3.93854e+07	3.83333e+07
neg	M-H	Coumaroyl quinic acid	4.285	C16H18O8	3.79544	232.901	2.02717e-09	138159	21364.5	196075	2.77976e+07	2.75903e+07	2.74313e+07
neg	2M-H, 2M+Hac-H, M+FA-H	(S)-Methylmalonic acid semialdehyde	1.04013	C4H6O3	1.50622	11.7286	1.92173e-05	578790	48247	587670	4.77448e+06	4.65861e+06	4.81368e+06
neg	M+FA-H	ketomethylvaleric acid	4.12133	C6H10O3	2.27959	105.37	2.02016e-08	119816	31666.3	133628	9.8872e+06	1.00327e+07	1.01222e+07
neg	2M+FA-H	Isopropyl-beta-D-thiogalactopyranoside	0.8069	C9H18O5S	1.43755	70.7625	3.49225e-05	43154	74207.8	53273.8	3.63506e+06	4.24556e+06	4.19399e+06
neg	M-H, 2M+FA-H	Dihydrokaempferol	5.27438	C15H12O6	2.41595	371.664	1.28479e-07	36064	11634.8	42459	1.12922e+07	1.09009e+07	1.13154e+07
neg	2M-H	Quinic acid	0.718183	C7H12O6	1.21381	5.1925	5.78688e-05	547033	940680	538334	3.33309e+06	3.58773e+06	3.59943e+06
neg	M-2H, M-H	Epigallocatechin-(4beta->8)-epicatechin 3,3'-digallate	4.75632	C44H34O21	1.19466	101.85	6.03975e-05	19417.4	33390.3	28732.5	2.75509e+06	3.04341e+06	2.50638e+06
pos	M+H	Salicylic acid	4.208	C7H6O3	1.06997	2.79415	0.000281934	901196	1.36498e+06	1.4676e+06	3.60864e+06	3.38081e+06	3.44327e+06
pos	M+H, M+ACN+H, 2M+H	Theobromine	2.90598	C7H8N4O2	5.84544	30.2	1.22679e-05	2.01663e+06	2.37216e+06	2.32388e+06	7.20607e+07	6.71384e+07	6.35237e+07
pos	M+H	Kaempferol	5.05073	C15H10O6	1.75176	1.71001	0.000897548	7.48465e+06	8.52224e+06	9.64116e+06	1.51515e+07	1.45375e+07	1.41696e+07
neg	M-H	Epigallocatechin gallate	4.68373	C22H18O11	7.46148	21.6455	2.6684e-06	5.95124e+06	63174.4	9.46028e+06	1.11285e+08	1.11535e+08	1.12137e+08
pos	M+H-H2O, M+H	gamma-Glutamylhydroxyproline	1.22903	C10H16N2O6	1.07305	181.519	1.91128e-05	7300.98	12502.3	16806.8	2.39045e+06	2.18286e+06	2.07211e+06
neg	M-H, 2M-H, M-2H	Cryptochlorogenic acid	4.3522	C16H18O9	5.78444	194.815	3.23639e-06	393072	19396.9	577045	6.55037e+07	6.64237e+07	6.08449e+07
neg	M-H	Leucopelargonidin 3-O-alpha-L-rhamno-beta-D-glucopyranoside	5.00468	C27H34O15	1.68027	55.1453	5.06094e-08	73693.2	126723	98248.9	5.3959e+06	5.56281e+06	5.51128e+06
pos	M+H-H2O, M+H	Epiafzelechin	5.03872	C15H14O5	2.42313	30.354	3.62956e-06	190938	490377	465757	1.21604e+07	1.11376e+07	1.15202e+07
neg	M+FA-H	Fucosyllactose	0.776167	C18H32O15	2.80652	277.695	8.63162e-06	37931.1	65226.5	60350.4	1.40895e+07	1.56211e+07	1.56948e+07
pos	M+K, 2M+H, M+H	Theanine	0.931067	C7H14N2O3	9.03412	19.3531	1.47214e-05	6.22939e+06	9.43281e+06	9.87085e+06	1.75934e+08	1.54993e+08	1.63218e+08
pos	M+H	Quercetin	4.97573	C15H10O7	1.54067	5.19842	8.79555e-06	792278	1.25907e+06	1.20282e+06	5.69524e+06	5.51945e+06	5.70186e+06
pos	M+H-H2O, M+H	Salicylaldehyde	5.17822	C7H6O2	1.15827	3.02986	0.000109859	985094	1.45809e+06	1.39095e+06	4.03607e+06	3.7453e+06	3.83554e+06
pos	M+H-H2O	Glabrin A	0.931067	C7H13NO4	3.81789	18.8182	3.92741e-06	1.13527e+06	1.72455e+06	1.83154e+06	3.08915e+07	2.83191e+07	2.90724e+07
pos	M+ACN+H	L-Valine, N-(2-hydroxy-3-butenyl)-	0.883533	C9H17NO3	1.8272	11.3961	2.89293e-06	535537	669060	636237	7.27783e+06	6.98877e+06	6.71174e+06
pos	M+H	Myricetin	4.85543	C15H10O8	1.07	5.25318	0.000121948	423411	605102	526462	3.00034e+06	2.61017e+06	2.55804e+06
neg	M-H	1,6-di-O-Galloylglucose	4.21785	C20H20O14	1.24793	66.7369	9.00298e-06	29037.4	49932.9	56972.5	3.11107e+06	2.81677e+06	3.14457e+06
pos	M+H	gamma-Glutamylproline	1.03098	C10H16N2O5	1.66036	103.268	5.7319e-05	36917	58516.7	59629.9	5.92756e+06	5.01693e+06	5.06861e+06
pos	M+H, M+NH4	Pollenin A	4.81932	C15H10O7	1.19325	2.50337	0.00108531	1.27375e+06	2.30332e+06	2.0428e+06	4.94347e+06	4.57053e+06	4.5546e+06
pos	M+H	Luteolin-7-O-glucoside	5.36857	C21H20O11	2.67744	20.3627	0.000113634	476972	863431	795817	1.61736e+07	1.42747e+07	1.30509e+07
pos	M+H	7-Glucosyl-luteolin	5.12743	C21H20O12	1.57994	4.64089	0.000350107	984027	1.51252e+06	1.49593e+06	6.90174e+06	6.0723e+06	5.55461e+06
pos	M+H, 2M+H	Epicatechin gallate	5.16505	C22H18O10	1.6984	2.53468	0.000871749	3.12437e+06	4.11937e+06	3.80054e+06	1.04466e+07	8.88007e+06	8.66711e+06
neg	M-H	Nicotiflorin	5.19575	C27H30O15	1.04315	11.4968	0.000884335	214456	27033.7	367564	2.48711e+06	2.61205e+06	1.90299e+06
neg	M-2H, 2M-H, M-H	Chlorogenic acid	3.4654	C16H18O9	3.26004	130.61	4.48362e-05	3375.79	466535	2695.64	1.86302e+07	2.08134e+07	2.22833e+07
neg	M-2H, M-H	Corilagin	4.32867	C27H22O18	3.15282	597.746	4.12584e-06	16696.5	28711.3	50084.7	1.93802e+07	1.97478e+07	1.79522e+07
pos	M+NH4	Tetramethoxyluteolin	4.45055	C19H18O6	1.17223	247.06	0.000954575	6176.7	14832.7	11693	3.29641e+06	2.49731e+06	2.28574e+06
neg	M-H, M+Cl, M-H2O-H	PA(22:6(5Z,8E,10Z,13Z,15E,19Z)-2OH(7S, 17S)/22:6(4Z,7Z,10Z,13Z,16Z,19Z))	8.35755	C47H69O10P	1.17011	0.000274169	0.065084	2.16443e+06	5.98097e+06	1.87511e+06	933.475	892.461	921.383
pos	M+H-H2O	Aminocaproic acid	4.172	C6H13NO2	1.39194	0.104584	0.000181774	3.63694e+06	4.18216e+06	4.59451e+06	448489	420816	428955
pos	M+H-2H2O	Octyl benzoate	9.59585	C15H22O2	1.25838	0.0010209	1.43935e-05	2.7919e+06	3.07538e+06	3.193e+06	3233.24	2953.71	3062.7
pos	M+H	5-Hydroxyindoleacetylglycine	4.30527	C12H12N2O4	1.07361	0.000232553	4.46512e-05	1.99302e+06	2.39152e+06	2.22623e+06	457.87	406.213	673.273
pos	M+H-H2O, M+H	4-Amino-4-deoxychorismate	1.2065	C10H11NO5	2.83099	0.00358908	1.6741e-05	1.42315e+07	1.53414e+07	1.6399e+07	55915.5	57858.7	51222.3
pos	M+Na, 2M+H, M+H	1-Isothiocyanato-6-(methylsulfinyl)-hexane	6.5117	C8H15NOS2	2.00093	0.0555528	3.27485e-05	7.34701e+06	8.46948e+06	8.4437e+06	492388	436836	418497
pos	M+H	5'-O-beta-D-Glucosylpyridoxine	0.910983	C14H21NO8	1.39522	0.081179	6.88151e-05	3.61858e+06	4.21044e+06	4.30584e+06	394881	294696	295519
pos	M+H, 2M+3H2O+2H	Adenosine-3'-monophosphate	0.883533	C10H14N5O7P	1.16333	0.452218	0.00143554	4.43754e+06	4.59075e+06	5.40759e+06	2.47229e+06	2.07377e+06	1.98211e+06
pos	M+H, 2M+H, M+NH4, M+Na, M+K	Sulforaphane	5.46407	C6H11NOS2	8.17275	0.000158312	5.90262e-05	1.1457e+08	1.28311e+08	1.39367e+08	27624.7	16557	16332.7
pos	M+H	Norleucine	1.04003	C6H13NO2	3.19829	0.134646	5.65179e-05	2.08761e+07	2.22175e+07	2.45631e+07	3.32052e+06	2.90072e+06	2.88846e+06
pos	M+H, 2M+H	Glycine-Betaine	14.8205	C5H11NO2	1.78621	0.238596	0.000388181	6.97669e+06	8.39715e+06	8.76948e+06	2.11474e+06	1.73643e+06	1.90932e+06
pos	M+H-H2O, M+NH4	Fraxetin	1.35293	C10H8O5	1.35851	0.00708392	5.29921e-05	3.1716e+06	3.80606e+06	3.6725e+06	27192.2	24628.7	23624
pos	M+H, M+NH4	Pyroglutamic acid	0.77875	C5H7NO3	1.53144	0.169317	5.63377e-07	5.44912e+06	5.44444e+06	5.30232e+06	1.03209e+06	888233	821916
pos	M+H-2H2O	4-Hydroxy-4-(pyridin-2-yl)butan-2-one	5.24128	C9H11NO2	1.9966	0.00565149	0.000160683	6.57339e+06	8.06883e+06	8.35898e+06	46789.9	40857.9	42343.2
pos	M+H, M+CH3OH+H, M+H-H2O	4-[(S)-Amino(carboxy)methyl]-3-methylbenzoic acid	1.43108	C10H11NO4	2.38924	0.00469959	4.14897e-05	9.97783e+06	1.09063e+07	1.1919e+07	53386.6	50809.7	49964.8
pos	M+H	N,N-Dimethyldodecylamine N-oxide	7.27263	C14H31NO	1.94179	0.0116481	1.0065e-05	6.82585e+06	7.25254e+06	7.72283e+06	87858.4	85282.7	80802.6
pos	M+H-H2O, M+H, M+H-2H2O	11-Ketotestosterone	9.59585	C19H26O3	2.47291	0.000778787	7.33775e-06	1.10012e+07	1.16263e+07	1.23444e+07	9335.3	8408.66	9491.74
pos	M+H-H2O	7,8-Dihydroxy-4-methylcoumarin	5.07608	C10H8O4	1.08537	0.00931647	0.000100235	2.04391e+06	2.22744e+06	2.5399e+06	23183.8	20568.2	19704.7
pos	M+H-H2O, M+H, M+H-2H2O	Isovitexin	5.05073	C21H20O10	1.85513	0.0275911	8.0447e-05	6.50133e+06	6.24451e+06	7.55385e+06	197016	176149	186927
pos	M+H-H2O, M+H	Sinapic acid	5.06335	C11H12O5	5.18543	0.000315132	0.000139156	4.61673e+07	4.97581e+07	5.82901e+07	17093.2	15817.2	15687.8
pos	2M+NH4	Oct-trans-2-en-1-ol	7.19278	C8H16O	3.77611	0.0576984	1.90876e-05	2.69953e+07	2.85582e+07	3.09484e+07	1.75763e+06	1.67492e+06	1.55847e+06
pos	M+H, 2M+NH4, M+K, M+Na, M+H-H2O	Sinapoyl malate	5.07608	C15H16O9	1.02585	0.00171526	9.98366e-05	1.8473e+06	1.92534e+06	2.26819e+06	3785.59	3358.5	3217.5
pos	M+H	4'-O-Glucosylvitexin	4.81932	C27H30O15	1.34683	0.0646432	2.20231e-05	3.39642e+06	3.83009e+06	3.86625e+06	272003	227264	217805
pos	M+H	7-methanesulfinylheptanenitrile	4.68447	C8H15NOS	1.25644	0.029683	6.39414e-05	2.77165e+06	3.34624e+06	3.20895e+06	101146	89734.8	85967.5
pos	M+H, 2M+H	3-Methylene-indolenine	5.83722	C9H7N	1.24857	0.0310966	3.36729e-05	2.80154e+06	3.09777e+06	3.30148e+06	103806	92970.8	89336.4
pos	M+H, M+NH4, M+Na, M+K, 2M+NH4, 2M+Na	Lovastatin	9.59585	C24H36O5	2.85694	0.000616152	5.47752e-06	1.46786e+07	1.56524e+07	1.63376e+07	10028.2	9558.37	9168.41
pos	M+H-H2O, M+K, M+NH4, M+H, M+Na	DG(2:0/0:0/6 keto-PGF1alpha)	8.14777	C25H42O9	1.4755	0.0291385	2.79925e-05	4.03798e+06	4.13009e+06	4.6591e+06	136554	121148	116062
pos	M+H	Indole-3-acetaldehyde	4.7096	C10H9NO	1.41048	0.0128777	7.40056e-05	3.45258e+06	3.84727e+06	4.23639e+06	54276.1	48152.6	46131.1
pos	M+H-2H2O	Calceolarioside E	5.61185	C28H34O15	1.11691	0.00406771	1.79131e-06	2.3959e+06	2.29053e+06	2.48314e+06	10654.9	9452.84	9055.99
