# Supplementary material for: Organelle Imaging with Terahertz Scattering-Type Scanning Near-Field Microscope
Source: Int J Mol Sci. 2023 Sep 4;24(17):13630. doi: 10.3390/ijms241713630 (PMC10488156; doi:10.3390/ijms241713630)
Supplement: Supplementary file 1 [file ijms-24-13630-s001.zip › table S2.xlsx]

## Sheet: ALL_INFO
Mode	Adducts	Metabolite	Retention time(min)	Formula	VIP	fc	pvalue	at_1	at_2	at_3	scz_1	scz_2	scz_3
neg	M-H2O-H, M+Cl, M-H	Asparagine	0.727967	C4H8N2O3	0.47374	0.0317019	0.122298	938427	5911.68	912696	17739	20128.1	21004.4
neg	M+FA-H	Ala Pro	0.965067	C8H14N2O3	0.333311	185.495	3.03376e-07	828.943	1425.46	1101.8	212400	201792	208367
neg	M-H	Acetosyringone	1.73883	C10H12O4	0.33731	15.6023	1.99794e-07	10681.7	18368.3	14408.4	229221	222988	225842
neg	M-H	2,4-Dinitrophenol	6.67018	C6H4N2O5	0.257208	5.15885	2.63374e-05	32038.8	19847.3	37248.8	149310	153010	157513
neg	M-H	Gallic acid	1.49983	C7H6O5	2.41924	94.7523	9.71124e-07	214325	24753.9	108848	1.06538e+07	1.09338e+07	1.13793e+07
neg	M-H	Ribonic acid	0.718183	C5H10O6	1.40038	8.15701	0.000114476	747196	42019.3	750265	4.09693e+06	4.31368e+06	4.14695e+06
neg	M-H	Apigenin	6.7111	C15H10O5	0.177308	15.2777	2.90099e-07	4634.27	3147.33	4488.22	63909.9	62009.5	61535.1
neg	M+FA-H	PG(TXB2/a-15:0)	8.46293	C41H75O14P	0.602562	0.109752	0.113294	621781	2.00141e+06	570048	118241	117311	114911
neg	M-H2O-H	3-Dehydroshikimate	1.49983	C7H7O5-	0.145295	11.3999	5.5255e-05	4041.52	4654.43	2663.64	45257.2	38967.1	45273.4
neg	M-H	4-Oxododecanedioic acid	5.95505	C12H20O5	0.0989382	0.369001	0.0899926	50496.6	16899.2	49361.4	15014	14918.5	13151
neg	M-H	Hemsleyanoside	6.631	C31H36O11	0.0640256	1.42904	0.0948427	19540.8	33602.5	19230.1	34848.4	34711.9	33864
neg	M+FA-H	3-Alizarinsulfonic acid	6.26873	C14H8O7S	0.387661	275.019	3.28406e-07	825.363	1419.3	812.238	272896	280130	287679
neg	M-H, M+Cl	N-Fructosyl gamma-glutamyl-S-(1-propenyl)cysteine sulfoxide	5.84125	C17H28N2O11S	0.264551	4.29072	0.0128004	10474.6	110155	10308	195663	183851	182301
neg	M-H	Aspartic acid	0.709083	C4H7NO4	0.130233	0.81279	0.724479	1.35008e+06	10097.6	1.3811e+06	711748	774385	741949
neg	M+FA-H	Linalool oxide (cis-pyran)	7.1223	C11H20O2	0.193211	0.182136	0.177469	68040.1	267163	65424.4	25300.1	23479.4	24189.3
neg	M+FA-H	Cerasidin	4.60322	C19H20O6	0.392692	0.0101919	0.116323	600996	4075.28	623925	4226.01	4192.78	4107
neg	M-H2O-H, M-H	Glutamine	0.746117	C5H10N2O3	0.712445	0.156707	0.166392	2.57801e+06	3227.11	2.62769e+06	272083	275231	268959
neg	M-H2O-H, M-H	Succinic acid	1.1633	C4H6O4	1.50989	3.11938	0.0119241	3.123e+06	83128.5	3.38997e+06	6.72284e+06	7.05096e+06	6.80194e+06
neg	M+FA-H	(Z)-7-((2S,3R)-3-((2Z,5Z)-Undeca-2,5-dienyl)oxiran-2-yl)hept-5-enoic acid	8.70137	C20H32O3	0.224337	0.00373963	0.0755197	68051.4	223514	73905.9	461.114	457.487	448.128
neg	M+FA-H	Arabinofuranose	0.718183	C5H10O5	1.16917	6.95013	0.000317864	631375	2601.02	664962	2.95603e+06	3.12072e+06	2.95103e+06
neg	M-H	Hydroquinone	1.76312	C6H6O2	0.0488016	0.844051	0.239387	43299.6	59229.1	45030.9	37736.7	41073.4	45737.7
neg	M-H	Coumaric acid	5.62517	C9H8O3	0.737015	18.2317	5.68161e-06	29355	113965	32694.9	1.08137e+06	1.08824e+06	1.03944e+06
neg	M-H	Astringin	6.51162	C20H22O9	0.565806	10.1696	0.000786008	709.724	196277	2263	670297	701883	654101
neg	M-H	UDP-D-galactose	0.688967	C15H24N2O17P2	0.260547	0.85305	0.239164	1.81056e+06	1.25687e+06	1.63269e+06	1.30335e+06	1.4034e+06	1.30269e+06
neg	M+FA-H	Salicylic acid, methylene ester	4.18248	C15H12O6	0.180314	6.94241	0.000171624	16887.8	3089.13	10689.6	68093	69889.6	74917.1
neg	M+FA-H	3-Hydroxypropyl methacrylate	4.88478	C7H12O3	0.400497	14.275	0.00013981	11789.6	43590.7	12609.9	345909	337380	287274
neg	M+FA-H	9-Hydroxynon-2-enal	6.64477	C9H16O2	0.183562	0.013548	0.365021	4875.67	406567	4481.36	2306.19	1948.4	1380.33
neg	M+FA-H	Garcinia biflavonoid 1	5.86623	C30H22O11	1.81361	1183.29	1.36567e-05	7811.05	4242.16	3490.24	6.3319e+06	5.65562e+06	6.40491e+06
neg	M-H	4-hydroxy-3-methoxybenzoic acid ethyl ester	5.58893	C10H12O4	0.0323157	1.35919	0.439007	8075.3	25283.5	7999.78	18658.1	19590.2	17966
neg	M-H, M+Cl	Triptonide	6.79	C20H22O6	0.0951755	2.24298	0.190807	2591.16	56863.8	6955.28	46417.9	50396	52142.7
neg	M-H	apigenin 6,8-digalactoside	4.5004	C27H30O15	3.06925	187.834	0.00249339	132655	211.531	160061	2.07778e+07	2.12892e+07	1.29547e+07
neg	M-H	Glutamic acid	0.727967	C5H9NO4	0.455864	1.5465	0.329533	2.14308e+06	22782.5	2.18696e+06	2.23087e+06	2.30305e+06	2.19772e+06
neg	M-H2O-H	6-(alpha-D-Glucosaminyl)-1D-myo-inositol	0.8885	C12H23NO10	1.32369	212.25	1.80838e-06	11308.2	19445.6	15504	3.42007e+06	3.23387e+06	3.16428e+06
neg	M-H	Vanillin	6.03078	C8H8O3	0.19549	0.255584	0.21182	78988.6	318827	79769.4	41323.5	42272.6	38466.8
neg	M+FA-H	(3-Phenoxyphenyl)methanol	7.44167	C13H12O2	0.0825852	0.0470895	0.236163	13205.6	1264.05	50407.1	1030.72	1022.61	1001.69
neg	M+Na-2H, 2M+Hac-H	8-Methylquinoline	5.03933	C10H9N	0.718724	0.0367152	0.125976	2.10834e+06	2624.09	2.1956e+06	55205.2	56264	46647.3
neg	2M-H, 2M+Hac-H, M-H	p-Benzosemiquinone	4.22768	C6H6O2	0.413928	8.00288	1.83699e-05	50673.2	22000.8	64330.5	358056	363532	374844
neg	M-H, 2M-H	Glucoraphanin	1.01242	C12H23NO10S3	7.69477	0.216197	0.117982	2.83022e+08	4.22407e+07	2.75258e+08	4.3803e+07	4.34585e+07	4.25694e+07
neg	M-H2O-H	secologanate	4.88478	C16H22O10	0.266638	2.80261	0.0133668	113389	12727.2	116762	234253	217283	229157
neg	M-H	Umbelliferone	5.61263	C9H6O3	0.642563	11.2764	3.26043e-06	91854.8	37434.8	94881.1	844784	857609	825449
neg	M-H	Zierin	4.01367	C14H17NO7	0.309725	6.72336	0.000312631	45793.3	1801.87	47125.7	213853	203913	219077
neg	M-2H, M-H	Isovitexin 2''-(6'''-(E)-p-coumaroylglucoside) 4'-glucoside	5.75488	C42H46O22	1.28609	240.812	1.47259e-07	3918.64	27419.3	7098.96	3.15057e+06	3.01978e+06	3.08571e+06
neg	M-H, M+Cl	Galactose-beta-1,4-xylose	0.737417	C11H20O10	2.32135	206.798	5.08708e-06	30992.5	53294.8	61872.4	1.04156e+07	1.03424e+07	9.46749e+06
neg	M+FA-H, 2M+FA-H	5-(Hydroxymethyl)pyrrolidin-2-one	0.982733	C5H9NO2	2.29422	115.508	6.7661e-07	119953	10341	125962	9.63388e+06	9.75562e+06	1.02102e+07
neg	M-H	Secoisolariciresinol-sesquilignan	5.68617	C30H38O10	0.489221	349.503	7.15722e-08	447.641	769.766	2610.04	455083	441768	440853
neg	M-H	Catechin-(4->8)-gallocatechin	4.03735	C30H26O13	2.68715	329.214	4.21289e-08	21102.5	36288	65210.4	1.34208e+07	1.3261e+07	1.36801e+07
neg	M-H	5-p-Coumaroylquinic acid	4.63942	C16H18O8	4.08862	63.7666	1.51753e-05	547457	213683	727806	2.96097e+07	3.14555e+07	3.38799e+07
neg	M-H2O-H	2-(beta-D-Mannopyranosyl)-L-tryptophan	4.32867	C17H22N2O7	0.0987272	0.32014	0.167094	53122.2	8587.39	61180	13668.1	8834.97	16838.8
neg	M-H	7-Methylxanthine	1.68293	C6H6N4O2	0.243496	2.42738	0.130624	28062.6	281413	27921.7	273263	280994	264732
neg	M-H2O-H	Plumieride	4.27342	C21H26O12	0.50711	16.903	3.73656e-05	23420.1	40273.4	26888.4	474539	501850	554714
neg	M-H2O-H	Quercetin 3-O-caffeyl-glucoside	2.17123	C30H26O15	3.48356	687.558	4.33138e-07	2013.58	94529.7	1981.56	2.2873e+07	2.302e+07	2.18485e+07
neg	M-H2O-H	Gibberellin A35	5.26457	C19H24O6	0.160786	12.6097	3.97736e-05	3041.1	4965.88	4479.37	54667.1	55080	47701.4
neg	M-H	Phenylalanine	2.80128	C9H11NO2	1.14487	0.0016012	0.373215	16183.9	1.61918e+07	18375.8	9439.5	7275.32	9266.71
neg	M-H, M+Cl, M-H2O-H	PA(22:6(5Z,8E,10Z,13Z,15E,19Z)-2OH(7S, 17S)/22:6(4Z,7Z,10Z,13Z,16Z,19Z))	8.35755	C47H69O10P	1.18644	0.000336795	0.0650949	2.16443e+06	5.98097e+06	1.87511e+06	1138.63	1129.67	1106.56
neg	M-H, M+Cl, 2M-H, M+FA-H	Lactose	0.76415	C12H22O11	5.63914	16.8383	5.15303e-06	5.16298e+06	249972	5.79598e+06	6.36145e+07	6.21369e+07	6.29875e+07
neg	M-H	cis-Khellactone	4.22768	C14H14O5	0.916755	38.0628	1.18775e-07	24442	42030.6	60011.5	1.62858e+06	1.57585e+06	1.60991e+06
neg	M+FA-H	Mellein	5.03933	C10H10O3	4.5867	0.000199346	0.115761	8.29733e+07	85402.4	8.3138e+07	15506.6	8288.3	9335.74
pos	M+H	Acetophenone	16.6796	C8H8O	0.621905	0.19569	0.000212267	801106	885399	993840	165807	181402	177309
pos	M+H-H2O	Aminocaproic acid	4.172	C6H13NO2	1.3958	0.125425	0.000199694	3.63694e+06	4.18216e+06	4.59451e+06	501131	540159	515684
neg	M-H	isoquinoline-1-carboxamide	5.68617	C10H8N2O	0.199375	0.00206968	0.116324	161325	212.712	154352	220.579	218.844	214.367
neg	M-H	Piceatannol	5.60048	C14H12O4	0.188128	29.1911	4.45445e-05	5.12317	6218.57	814.399	68345.4	73517.6	63586.5
neg	M-H, M+Cl	O2',O3',O5'-Tri-Acetyl-N6-(3-Hydroxyphenyl)Adenosine	3.05295	C22H23N5O8	0.29228	0.00357642	0.116755	323916	785.526	350384	814.579	808.173	791.639
pos	M+H	3E,5E,11E-Trideca-1,3,5,11-tetraene-7,9-diyne	7.40425	C13H12	0.0274164	0.777621	0.548888	42425.6	19855	14077.9	19871.3	19116.6	20390.2
pos	M+NH4	Alpha-Linolenic acid	9.6063	C18H30O2	0.280282	0.607848	0.00903728	357108	397546	431519	195351	245378	280284
neg	M-H	Galloyl glucose	2.09465	C13H16O10	3.33147	38.5669	1.31907e-06	108759	1.34196e+06	197211	2.15177e+07	2.12281e+07	2.08095e+07
neg	M+FA-H	3-Deoxyglucose	0.8069	C6H12O5	0.380974	0.713199	0.595332	5.00309e+06	17717.6	5.19391e+06	2.45823e+06	2.45118e+06	2.37572e+06
neg	M-H2O-H, M-H	Dimethyl-3-hydroxypyrid-4-one	2.96463	C7H9NO2	0.0532262	0.601904	0.0382253	14729.9	19987.8	13134.5	9571.86	9181.36	10049.2
neg	M-H	Quercetin-3-O-glucuronide	3.85343	C21H18O13	1.54222	3.45115	0.00821845	2.87915e+06	1901.65	2.9595e+06	6.69743e+06	6.9325e+06	6.52667e+06
neg	M+Cl	D-Glucaro-1,4-lactone	0.869733	C6H8O7	1.44505	0.0798444	0.12394	8.85003e+06	321443	9.01097e+06	507516	505297	438953
neg	M+FA-H	9'-Carboxy-gamma-tocotrienol	8.56763	C23H32O4	0.242683	0.0241062	0.0986955	80317.9	291435	85933.1	4463.09	3918.81	2651.19
neg	M+Na-2H	Sabiporide	0.839583	C18H19F3N6O2	0.374586	110.118	0.000587882	1395.2	2399.19	3519.03	255028	320285	230027
pos	M+H	Caffeine	4.48752	C8H10N4O2	5.346	1.06404	0.0857766	1.0901e+09	1.03612e+09	9.95806e+08	1.08941e+09	1.10588e+09	1.12666e+09
neg	M-H	Ninhydrin	2.80128	C9H6O4	0.321795	13.781	1.55386e-05	8114.36	28682.5	8503.55	202696	215326	206265
neg	M-H, 2M-H, M+Cl	Propyl gallate	5.79085	C10H12O5	0.610041	27.6468	3.77348e-05	11109.5	53957.4	13163.6	689702	785008	688110
neg	M-H2O-H	Glycerol glutamate	0.965067	C8H13NO7	0.601842	5.65981	0.000647668	202850	8418.07	231463	861912	819504	824359
neg	M-H2O-H, M-H	Protocatechuic acid	5.00468	C7H6O4	0.236336	0.416864	0.518113	98888.2	1.4007e+06	87550.1	224392	220973	216256
neg	2M+Hac-H	4-Hydroxy-benzenepropanedioate	3.06625	C9H8O5	2.668	506.492	1.29746e-07	9212.48	59251	10013.6	1.315e+07	1.35616e+07	1.30364e+07
neg	M-2H, M-H	3,4-Di-O-galloylquinic acid	4.12133	C21H20O14	1.71646	151.29	1.80067e-06	32753.6	39928.1	36651.5	5.50642e+06	5.29515e+06	5.73941e+06
neg	M-H	Ginnalin B	1.49983	C13H16O9	5.08481	7.27235	0.000249272	1.11028e+07	68595.8	1.21004e+07	5.77449e+07	5.48168e+07	5.66792e+07
neg	M-H	13-Hydroperoxy-(9Z,11E)-octadecadienoic acid	7.85002	C18H32O4	0.00633632	0.926404	0.895464	6287.63	27960.7	6687.2	12945.7	11676.3	13300.8
neg	M-H	Kaempferol 3-alpha-L-arabinopyranoside	5.48515	C20H18O10	0.562881	21.5262	0.000121647	4078.33	70476.8	12271.5	690181	577354	601512
pos	M+CH3OH+H	4-Methylcoumarin	5.16505	C10H8O2	0.114019	2.27038	0.00344778	17043.1	19027.7	24623.7	41113.8	52670.7	44015.3
neg	M-H	Prunin	5.71973	C21H22O10	0.275738	3.37379	0.000290112	52777.7	81356.8	46559	213233	202289	194100
neg	M+FA-H	Atractylenolide II	9.13743	C15H20O2	0.0306114	0.930356	0.896063	603619	1117.28	577634	388102	375800	336123
neg	M-H	Catechol	3.8905	C6H6O2	0.0916936	0.539263	0.113712	59205.6	26113.6	58468.1	26049.8	27163.3	24326
pos	M+K	Glycerylphosphorylcholine	0.7364	C8H20NO6P	0.684929	1.50384	0.00603372	1.64717e+06	1.91374e+06	2.09255e+06	3.07411e+06	2.6657e+06	2.76208e+06
pos	M+H	Carboxyethyllysine	1.00447	C9H18N2O4	0.983741	12.9755	7.42297e-06	138843	145997	166674	1.97711e+06	2.0419e+06	1.8396e+06
pos	M+H	Threonine	0.77875	C4H9NO3	0.516001	0.27495	9.87507e-06	660378	665573	715517	182788	189093	189421
pos	M+H	Thr Ile	1.18533	C10H20N2O4	1.00224	258.924	6.96555e-06	4879.73	13011.7	3850.34	1.96707e+06	1.90301e+06	1.7594e+06
pos	M+H	Isovaleric acid	1.90662	C5H10O2	0.0257262	1.98126	0.0990406	2834.91	326.656	1834.96	3539.29	3514.11	2846.01
pos	M+H	Methionine	0.983517	C5H11NO2S	0.789656	0.105717	2.1746e-05	1.19412e+06	1.31712e+06	1.36343e+06	134415	140430	134771
pos	M+H	Coniferylaldehyde	5.90322	C10H10O3	0.103769	0.461686	0.000421795	34812.2	36309.8	40797.6	16277.1	17448.4	17946.2
neg	M-H	7-Ethyltheophylline	4.26115	C9H12N4O2	0.144808	21.4994	0.000573759	585.114	4085.62	1144.4	49127.9	36313.2	39580.7
neg	M+FA-H	Sphondin	5.61263	C12H8O4	0.103121	4.38833	0.0234059	372.692	19342.3	366.765	28108.4	29981.5	30035.3
pos	M+H-H2O, M+CH3OH+H	Glycyl-D-proline	0.843983	C7H12N2O3	0.450833	4.99112	6.32755e-06	86570.8	90685.3	107741	457671	493101	471682
neg	M-H	Adipic acid	10.3945	C6H10O4	0.0601053	0.686524	0.0397822	20533.2	28154.9	26074.4	19240	17209.6	14876.6
pos	M+Na	19-oxoandrostenedione	0.902217	C19H24O3	0.516077	79.0289	0.000381798	3530.83	11022.1	4774.09	551840	557259	418293
pos	M+H-H2O, M+H	Saccharopine	0.843983	C11H20N2O6	0.401191	106.604	8.1088e-07	2643.02	2756.71	3097.44	309756	290761	305316
neg	M+FA-H	Vacciniin	1.37653	C13H16O7	0.354783	1.99101	0.0509021	343973	92254.1	449374	590070	594162	579005
neg	M-H2O-H	Phenol glucuronide	4.64963	C12H14O7	0.68587	102.768	1.82678e-07	10378.8	956.964	14430.6	861138	891154	895675
neg	M-H	p-Coumaraldehyde	7.83652	C9H8O2	0.0980006	4.61058	0.00011231	3955.18	7303.11	3686.89	22825.9	22609	23470.9
neg	M+Na-2H	Allosamidin	6.3319	C25H42N4O14	0.417151	16.1445	2.01076e-05	32224.5	1112.48	30893.7	326743	353332	356898
neg	M-H	Pyrogallol	4.68373	C6H6O3	0.732127	10.7996	6.52911e-06	68274.1	144616	92860.7	1.05462e+06	1.11872e+06	1.12863e+06
pos	M+H	Jasmonic Acid	4.64942	C12H18O3	0.0121558	0.934061	0.746508	12515.3	19984.7	21314.9	13528	20530.4	16207.9
pos	M+H, M+NH4	13,16,19-Docosatrienoic acid	8.61658	C22H38O2	0.171222	0.489726	0.00122094	97226	111493	115946	46449.7	53241.7	59305.4
neg	M-H	Coumaroyl quinic acid	4.285	C16H18O8	1.74526	48.8028	3.06016e-06	138159	21364.5	196075	6.05172e+06	5.73824e+06	5.56424e+06
pos	M+H	Apocynin A	5.33253	C24H20O10	0.248632	11.1898	0.000490692	5032.21	8400.82	21177.6	145796	110506	130983
neg	M-H, M+Na-2H	asperuloside	4.62643	C18H22O11	0.22769	26.4712	4.14024e-06	3066.75	5273.61	3017.99	97548	97533.8	105587
pos	M+H-H2O, M+H	N-formylanthranilic acid	5.24128	C8H7NO3	0.610642	0.00100912	7.43237e-05	610006	730198	737212	593.096	603.869	899.405
neg	M-H	3,4-Dihydroxyphenylacetic acid	4.48935	C8H8O4	0.191934	3.14611	0.00402023	21605.1	57513.5	21905.5	104734	102516	110582
neg	M+FA-H	Tilianin	5.58893	C22H22O10	0.761217	0.226875	0.457251	222627	1.04665e+07	209426	814898	850011	807693
neg	2M-H, 2M+Hac-H, M+FA-H	(S)-Methylmalonic acid semialdehyde	1.04013	C4H6O3	1.86799	17.0311	4.97351e-06	578790	48247	587670	6.76569e+06	6.87567e+06	7.04641e+06
neg	M-H	Hypoprotocetraric acid	4.74375	C18H16O7	0.233915	3.30614	0.000734021	36507.7	62778.8	35927.1	158327	152828	135879
neg	M+FA-H	ketomethylvaleric acid	4.12133	C6H10O3	1.50881	45.4943	4.22963e-08	119816	31666.3	133628	4.35129e+06	4.33933e+06	4.28028e+06
neg	M-H	(R)-Mandelic acid	4.2393	C8H8O3	0.137228	0.400066	0.338973	53962.8	255789	54641	49667.7	48988.5	47125
neg	M-H	2-Nitrophenol	6.20617	C6H5NO3	0.601807	0.338569	0.281032	881957	3.94303e+06	910742	650815	650473	640652
neg	M+FA-H	Ethyl-4-hydroxymethyl- 3(2H)-Furanone	2.87652	C7H10O3	0.447436	2.57162	8.39773e-06	227835	252292	231700	589724	617456	623367
neg	M-H	2-Methylguanosine	1.7881	C11H15N5O5	0.188415	282.121	7.61111e-07	190.097	326.892	187.074	63772.5	66990.8	67868
pos	M+H-H2O	n-carboxymethyllysine	0.824217	C8H16N2O4	0.0965126	1.30844	0.0460465	65809.5	62114.2	85300.7	87709.6	95001.1	96280.3
neg	M-H	Methyl gallate	3.0417	C8H8O5	0.127138	5.52784	0.00105259	3533.02	14019.9	2875.13	38378.7	37271.4	37272.9
pos	M+H-H2O	9,10-Epoxyoctadecanoic acid	9.39808	C18H34O4	0.0447057	0.595051	0.018051	9359.45	11635.4	9793.28	5617.72	4999.89	7702.91
neg	M-H	Isocoumarin	5.58893	C9H6O2	0.115774	6.09848	0.000224372	6587.76	1704.35	6526.96	31629.6	30897.8	27846.4
neg	M+FA-H	Benzofuran isophthalate	4.18248	C16H8O5	0.399245	139.296	3.94661e-06	1736.32	2985.78	1708.71	312858	283634	299294
neg	M-H	Glucoiberin	0.8885	C11H21NO10S3	1.84788	9.36712e-05	0.11616	1.36568e+07	823.854	1.33752e+07	854.325	847.606	830.266
neg	M-H2O-H, M-H	Indolelactic acid	5.22025	C11H11NO3	0.277515	0.0462245	0.104308	307532	18663.6	298929	9912.66	10850.8	8132.58
neg	M+FA-H	Monotropeoside	2.42678	C19H26O12	0.219875	55.1949	3.26999e-05	1347.88	2317.82	1326.44	99382.9	84272.1	91885.6
neg	2M+FA-H	Isopropyl-beta-D-thiogalactopyranoside	0.8069	C9H18O5S	1.34983	60.5116	1.4204e-07	43154	74207.8	53273.8	3.52363e+06	3.40541e+06	3.3964e+06
neg	M-H, M+Cl	6-Gingerol	7.98265	C17H26O4	0.539354	0.211805	0.132492	582763	1.82287e+06	582336	303697	196246	132923
pos	M+NH4	Dodecatrienoic acid	9.74093	C12H18O2	0.135707	0.260508	0.00134138	38895.6	47717.8	53810.7	12390.1	11560.2	12631.3
neg	M-H	Acefylline	5.58893	C9H10N4O4	0.0980297	0.0192511	0.101065	36335.6	1902.16	36923.4	488.173	484.334	474.425
neg	M+FA-H	Hispolon	5.96792	C12H12O4	0.0371876	1.64333	0.493194	1913.37	30797.4	1461.63	19527.8	17359.5	19269.3
neg	M-H2O-H	Catechin 3'-glucuronide	3.97635	C21H22O12	0.536179	101.871	2.73754e-07	6773.9	4294.86	4813.79	535740	554215	528021
neg	M-H	Succinic anhydride	1.64797	C4H4O3	0.204992	0.270542	0.453593	35357.5	765189	31424.6	68500.4	79254.7	77328.3
neg	M-H	Betavulgarin	4.5004	C17H12O6	0.599793	1836.85	2.07044e-06	1092.22	0.501514	0.287007	641349	697543	668812
neg	M-H	Quadrangolin A	7.40248	C15H22O3	0.116829	0.0217723	0.00400394	27461	19156.8	34536.4	881.97	589.931	295.016
neg	M-H	Adenine	1.45387	C5H5N5	0.408495	0.119575	0.134383	752605	30944.9	764878	65981.9	60539.5	58631.3
pos	M+CH3OH+H	19-Hydroxy-5,8,11,14-eicosatetraenoic acid	8.32227	C20H32O3	0.274117	0.0809748	2.15409e-05	145133	145888	163670	13130.2	12458.7	11229.6
pos	M+H-H2O	4-Amino-3-Hydroxy-6-Methylheptanoic Acid	9.23448	C8H17NO3	0.15978	0.0290914	0.000120595	42689.5	50207.7	53471	1234.37	1304.31	1719.38
neg	M+Cl	2-Octanamidoacetic acid	7.98265	C10H19NO3	0.285919	0.203917	0.135065	159844	513634	161504	84281.3	52439.7	33546.1
neg	M-H, 2M+FA-H	Dihydrokaempferol	5.27438	C15H12O6	1.37958	118.665	3.68416e-07	36064	11634.8	42459	3.67346e+06	3.53283e+06	3.49232e+06
pos	M+H	Curcumol	5.11515	C15H24O2	0.0923341	1.92071	0.018209	19215.4	19369.6	19635.5	32997.6	46530.4	32296.5
neg	M-H2O-H	Aldobionic acid	0.839583	C12H20O12	1.29731	2.34946	3.31999e-05	2.30092e+06	2.21377e+06	2.482e+06	5.70031e+06	5.49219e+06	5.24596e+06
neg	M+FA-H	Petrosaspongiolide m	8.27622	C27H40O6	0.302508	168.333	2.20966e-09	985.537	1310.94	750.227	169535	171935	171391
neg	M-H	Esculetin	4.1703	C9H6O4	0.291016	15.6705	1.54636e-08	10156.7	9899.46	12123.9	169254	166380	168642
neg	M-H	Tectorigenin	6.8161	C16H12O6	0.049822	0.5137	0.6047	5446.74	95193.6	3842.33	18223.1	17672.4	17777.3
neg	M+Na-2H	Lificiguat	5.46332	C19H16N2O2	0.31732	4.61949	0.0133699	9991.04	154322	7269.13	275495	255053	262073
neg	M-H	PE(18:2/0:0)	8.70137	C23H44NO7P	0.124181	2.97848	0.014299	8866.73	30230.8	9195.47	52493.1	49084.9	42262.1
pos	M+H	Niacin	0.815233	C6H5NO2	0.873753	4.28121	5.13018e-05	414449	444263	446724	1.71349e+06	1.96902e+06	1.90635e+06
neg	M+Na-2H	LysoPG(16:0/0:0)	9.47742	C22H45O9P	0.233846	0.0521576	0.118582	225577	6640.44	225927	10246.3	6831.89	6817.57
neg	M+FA-H	Bisnoryangonin	4.06023	C13H10O4	0.424112	24.0178	4.59476e-07	11155.9	19183.8	13230.1	357804	340461	348182
pos	M+ACN+H	(3R)-3-Hydroxy-N-[(3S)-2-oxooxolan-3-yl]butanamide	0.843983	C8H13NO4	0.184361	0.621785	0.00225186	159213	166062	186587	111824	97649.3	108795
neg	M-H, M+Na-2H, M+Cl	9-Oxo-12,13-Epoxy-10-Octadecenoic Acid	8.48975	C18H30O4	0.979154	0.00162783	0.0755135	1.38297e+06	4.26749e+06	1.31957e+06	4921.54	3361.97	3062.5
neg	2M-H	Quinic acid	0.718183	C7H12O6	0.425258	1.61507	0.0507116	547033	940680	538334	975472	1.21935e+06	1.07738e+06
neg	M-H	9-Hydroxy-10,12-octadecadienoic acid	9.38678	C18H32O3	0.102945	0.689973	0.211171	126707	63194.8	129489	78521.6	78162.5	63686.6
neg	M-H	Polygonal	7.98265	C14H22O2	0.186665	0.193426	0.129253	66141.3	213019	68183.7	33565.2	20180	13440.3
pos	M+H-2H2O	Feruloylquinic acid	8.77793	C17H20O9	0.162356	0.126405	1.50611e-05	52024.8	57861	57865.3	7148.12	6840.79	7215.73
pos	M+H	2',3',4'-Trihydroxyacetophenone	4.02962	C8H8O4	0.0662074	2.11149	0.00248525	8999.16	6198.61	7517.82	17866.5	14881.7	15215.6
neg	M+FA-H	Benzyloxycarbonyl-Val-Ala-Asp-fluoromethylketone	4.48935	C21H28FN3O7	0.308257	0.0492715	0.11654	395572	12700.3	383980	13170	13066.4	12799.1
neg	2M-H	3,6-Dihydroxycyclohepta-2,4,6-trien-1-one	3.3245	C7H6O3	0.389237	557.062	6.38133e-05	257.894	1015.96	253.793	313303	280422	257268
neg	M-H	Methyl eugenol	7.99572	C11H14O2	0.198413	0.155236	0.10575	70785	216596	71368.7	17046.8	18704.5	19939.5
neg	M+FA-H	Cysteinyl-Asparagine	7.83652	C7H13N3O4S	0.627232	0.00109765	0.108871	1.50237e+06	29395.9	1.53453e+06	1413.92	965.228	986.561
neg	M-H2O-H	urea glutamate	0.869733	C6H9N3O5	0.385562	397.485	2.00592e-06	472.585	812.66	806.132	269750	271165	290375
pos	M+ACN+H, 2M+ACN+H	n-Octanoyl-l-homoserine lactone	9.23448	C12H21NO3	0.147429	1.50347	0.0216275	73691.9	105438	102737	125924	144971	152882
pos	M+H	3-Methylhistidine	0.701617	C7H11N3O2	0.0420093	1.33062	0.0732106	10986.7	15237	13385.4	18360.2	19362.2	14982.4
neg	M-H	Toosendanin	5.26457	C30H38O11	0.942505	1013.32	3.06447e-06	1321.74	2272.87	1300.72	1.67114e+06	1.56965e+06	1.71973e+06
neg	M-H	Syringaldehyde	5.3906	C9H10O4	0.14406	0.488914	0.0159174	70144.8	104562	76117.4	42249.6	40305.3	40076.6
pos	M+H-2H2O	Methyl isoeugenol	9.59585	C11H14O2	0.308426	0.0911112	2.6928e-05	178731	206107	197872	15991	18414.9	18685.5
neg	M-H	3-Dehydroquinic acid	1.03143	C7H10O6	1.03417	35.1672	8.66071e-07	78885.9	1928.5	93754.9	1.99641e+06	2.08583e+06	2.05688e+06
neg	M-H, 2M+Hac-H	8-Methylthiooctyl glucosinolate	6.07885	C16H31NO9S3	1.81778	0.0101051	0.117759	1.34309e+07	37971.3	1.30493e+07	92676.3	94103.3	81189.7
pos	M+K	7-Deaza-2'-deoxyguanosine	4.2575	C11H14N4O4	0.454371	2.94059	0.00268549	120035	245162	263332	694609	600710	552924
neg	M-H, M+FA-H	cis-4-Hydroxycyclohexylacetic acid	4.99317	C8H14O3	0.0187411	1.20416	0.698489	8448.2	31117.5	7792.72	19580.6	20475.1	16971.2
pos	M+H	PC(18:2/0:0)	8.89898	C26H50NO7P	0.193132	4.65438	1.54195e-06	17057.3	21673.3	18242	87042.8	89541.2	88587.7
neg	M+FA-H	(S)-3-(8-(Dimethylaminomethyl)-6,7,8,9-tetrahydropyrido(1,2-a)indol-10-yl)-4-(1-methyl-3-indolyl)-1H-pyrrole-2,5-dione hydrochloride	6.56307	C28H28N4O2	0.0154291	0.909022	0.931481	797.217	296550	630.196	96128.5	80299.9	94439.4
neg	M-H	Caffeic acid	4.3522	C9H8O4	0.0938874	1.444	0.159949	70489.9	29306.1	68251.3	91152.2	72654.3	78854.7
neg	M-2H, M-H	Epigallocatechin-(4beta->8)-epicatechin 3,3'-digallate	4.75632	C44H34O21	1.20939	101.477	4.3225e-05	19417.4	33390.3	28732.5	2.75547e+06	2.51343e+06	3.00553e+06
neg	M-H	pelargonidin 3-O-beta-D-p-coumaroylglucoside	6.14178	C30H26O12	0.848616	3.04047	0.110679	314.013	2.75873e+06	2070.61	2.82664e+06	2.82809e+06	2.74035e+06
neg	M-H, M+Cl	Abscisic acid	6.24155	C15H20O4	0.196393	2.30387	0.00892869	44440.2	92001.4	42378.4	138662	140050	133265
neg	M-H2O-H	Gibberellin A34-catabolite	5.22025	C19H22O6	0.0565638	0.520117	0.277534	34476.8	5737.68	30944.5	11835.9	11783.5	13391.6
neg	M-H, M+Cl	Phloridzin	5.60048	C21H24O10	0.482724	5.59414	0.00475702	13884.2	260831	25584	553893	579194	546827
neg	M-H	4-Hydroxy-5-methyl-2-methylene-3(2H)-furanone	5.32058	C6H5O3-	0.0452214	0.231628	0.4774	276.348	39833.9	228.298	2760.1	3143.36	3440.05
pos	M+H	Salicylic acid	4.208	C7H6O3	1.40131	3.96818	5.75807e-05	901196	1.36498e+06	1.4676e+06	4.95554e+06	5.12239e+06	4.73837e+06
pos	M+H	Diosmetin	6.82473	C16H12O6	0.0781908	3.12185	0.00452538	3083.01	7788.4	6332.2	18139.9	20535.4	15031.8
neg	M+FA-H	Morph	1.56802	C10H16N2O4	0.21784	17.8091	1.43742e-05	4293.08	129.669	11406.2	91662.5	95585.4	94651.2
neg	M+FA-H	4-Dedimethylamino sancycline	4.41725	C19H17NO7	0.178201	10.4339	0.0038844	5145.19	8847.69	5778.02	72233	49441.9	84612.6
pos	M+H-2H2O	Octyl benzoate	9.59585	C15H22O2	1.22677	0.0770131	1.98608e-05	2.7919e+06	3.07538e+06	3.193e+06	218944	243414	235403
neg	M-H	Phosphoric acid	0.50005	H3O4P	0.173026	0.708118	0.18039	220858	397670	265675	210016	209461	206643
pos	M+H	Phenethylacetate	6.64302	C10H12O2	0.0107178	1.03717	0.634263	25782	27182.1	29757.2	26163.8	31663.2	27969.2
neg	M-H	Ruberythric acid	5.02898	C25H26O13	1.04605	3365.39	4.31912e-06	490	842.607	482.209	2.14919e+06	2.00986e+06	1.94853e+06
neg	M-H2O-H	Ellagic acid glucoside	5.87867	C20H16O13	0.0572639	1.42705	0.0958699	15735.9	27059.5	15485.6	28060.3	27839.6	27270.1
pos	M+H-H2O	Embelin	9.76745	C17H26O4	0.221984	0.161035	0.000607234	91358.5	116819	121121	17139.4	15530.1	20359.1
pos	M+H	Cyclohexanamine	1.57512	C6H13N	0.676856	0.0775392	0.000122267	827840	910354	1.02625e+06	72240.4	70870.3	71241.7
pos	M+CH3OH+H	Protocatechualdehyde	2.71333	C7H6O3	0.554926	7.88825	4.01978e-06	70204.7	87840.3	91821.4	678082	665033	627893
pos	M+H-H2O	Sagittatosdie B	9.19455	C32H38O14	0.163866	5.17721	0.012055	14527.4	9657.55	15258.4	55390.2	93009.8	55806.2
pos	M+H	5-Hydroxyindoleacetylglycine	4.30527	C12H12N2O4	1.08859	0.000694511	4.47353e-05	1.99302e+06	2.39152e+06	2.22623e+06	2576.15	541.412	1473.69
pos	M+H	Hematoxylin	6.18213	C16H14O6	0.722814	0.044628	6.79785e-05	919089	1.00739e+06	1.11449e+06	45643.6	46587.2	43481.4
pos	M+H	6-Hydroxy-7-methoxycoumarin	4.40227	C10H8O4	0.535225	0.0105849	0.00028987	466046	528826	620811	6483.89	6429.73	4188.19
pos	M+H-H2O, M+H	4-Amino-4-deoxychorismate	1.2065	C10H11NO5	2.86854	0.00555634	1.68736e-05	1.42315e+07	1.53414e+07	1.6399e+07	90261.4	79849.7	85324.1
neg	M-H	Pyrogallol-2-O-glucuronide	1.77633	C12H14O9	0.189725	3.74859	0.000878536	19272.1	33140.4	22575.8	80946.7	102094	98060
pos	M+H	2-Keto-3-Deoxy-D-Mannooctanoic Acid	1.88362	C8H14O8	0.00211868	0.690028	0.281421	46.4126	48.4091	54.3925	32.0355	56.4307	14.4959
pos	M+H, M+ACN+H, 2M+H	Theobromine	2.90598	C7H8N4O2	2.4532	6.00649	2.14813e-06	2.01663e+06	2.37216e+06	2.32388e+06	1.38818e+07	1.3424e+07	1.30138e+07
pos	M+H	3-Indoleacetic acid	5.96517	C10H9NO2	0.964869	0.000237584	4.53158e-05	1.54487e+06	1.81356e+06	1.82147e+06	283.27	363.631	583.756
pos	M+Na, 2M+H, M+H	1-Isothiocyanato-6-(methylsulfinyl)-hexane	6.5117	C8H15NOS2	2.01391	0.0701152	3.46386e-05	7.34701e+06	8.46948e+06	8.4437e+06	571840	582227	546942
neg	M-H	Dopaminechrome	5.71973	C8H7NO2	0.0588909	0.301428	0.0710577	14551.4	5122.78	15919.5	3619.79	3591.32	3517.85
pos	M+H-H2O	6-Methoxy-7-methylquercetin	4.7596	C17H14O8	0.16126	0.645788	0.00312989	130836	136464	153331	93732.1	95133.5	82773
neg	M-H, M+Cl	Calcium pantothenate	2.56828		0.167549	0.93346	0.342271	1.74203e+06	1.44892e+06	1.76186e+06	1.56144e+06	1.51611e+06	1.54569e+06
pos	M+H	Kaempferol	5.05073	C15H10O6	0.227025	0.962811	0.661159	7.48465e+06	8.52224e+06	9.64116e+06	8.71464e+06	8.13017e+06	7.84942e+06
pos	M+H	2-Hydroxy-3,4-Dimethoxybenzoic Acid	1.35293	C9H10O5	0.422694	348.916	3.82286e-06	799.778	834.183	1231.53	350820	330340	318655
neg	M+FA-H	Sebacil	7.76967	C10H16O2	0.0752005	1.90551	0.0505092	19082.3	5005.63	18696.2	26173.8	28246.6	27105.2
pos	M+H	Herniarin	6.74748	C10H8O3	0.190422	0.308362	0.000162603	87696.4	101786	102783	29067	31037.6	30018.9
neg	M-H2O-H	Firibastat	6.26873	C8H20N2O6S4	0.319532	93.5228	1.00297e-06	1661.31	2856.79	1634.89	186910	189198	199337
pos	M+H	Myrcene	6.15762	C10H16	0.187276	0.563999	0.000527935	138570	152795	159161	80509.6	86329.6	87256.8
pos	M+H-H2O, M+H	4H-1-Benzopyran-4-one, 2,3-dihydro-5,7-dihydroxy-2-(4-hydroxyphenyl)-	5.17822	C15H12O5	0.671715	2.92206	0.000438486	362127	503366	473104	1.27354e+06	1.43384e+06	1.20408e+06
neg	M-H	(5R)-5-(1,2-Dihydroxyethyl)-3-hydroxyoxolane-2,4-dione	6.5267	C6H8O6	0.378176	0.0611768	0.396069	8959.03	1.95046e+06	5969.26	40944.9	39175.6	40115.8
pos	M+H	5'-O-beta-D-Glucosylpyridoxine	0.910983	C14H21NO8	0.589309	0.81229	0.0471688	3.61858e+06	4.21044e+06	4.30584e+06	3.51466e+06	3.36469e+06	2.97768e+06
pos	M+H, M+Na	O-Acetyl-L-homoserine	1.03098	C6H11NO4	0.981397	4.38706	1.78446e-05	471087	539660	583374	2.28904e+06	2.46323e+06	2.24123e+06
pos	M+H-2H2O, M+H-H2O, M+H	4,5-Dihydro-8,9-dehydrotheaspirone	4.84332	C13H20O2	1.19496	10.1141	4.53585e-06	250963	309277	315005	3.04791e+06	3.00303e+06	2.80139e+06
pos	M+H	4',7-Dihydroxyisoflavone	5.91455	C15H10O4	0.163714	0.492458	0.00047745	91945.4	95900.7	107754	49417.7	47239.4	48913.5
neg	M-H	Quercetin 3-sulfate	6.26873	C15H10O10S	0.141038	1.56325	0.0518096	65864.8	113262	64817.5	117451	130790	133103
pos	M+H-2H2O	Tyr Gly Gly	4.10805	C13H17N3O5	0.0276661	1.25336	0.521489	12818.5	13369.9	35265.3	25906.5	25877	25240.3
pos	M+H-H2O, M+H	N-Acetyl-glucosamine	0.805917	C8H15NO6	0.484842	1.98084	5.44718e-05	420862	452922	477137	860331	923073	892548
neg	M-H	Baccatin III	6.0182	C31H38O11	0.443955	1.73917	0.0201578	455354	783029	448113	982116	996998	953999
pos	M+H	Dihydroconiferyl alcohol	4.39082	C10H14O3	0.106955	0.702283	0.0229546	68910.3	78587.7	88905.4	61011.1	54503.4	50507.7
pos	M+H	Alpinetin	8.4949	C16H14O4	0.198181	0.0182397	4.61114e-05	66763.3	79506.8	76515.5	1881.88	1138.37	1043.28
pos	M+H	Indole-3-carboxaldehyde	3.56642	C9H7NO	0.648155	0.245685	0.000305898	926500	1.02613e+06	1.15602e+06	263722	259839	240187
neg	M-H	Naringenin chalcone	5.56767	C15H12O5	0.537933	171.2	1.67066e-06	1820.69	3130.86	4533.23	520262	563013	540522
neg	M+FA-H	Galangin 7-rhamnoside	4.42782	C21H20O9	0.710747	141.367	2.27037e-05	4530.59	7790.82	7807.22	970226	867984	1.0073e+06
pos	M+H-H2O, M+H	delta-Tridecalactone	5.153	C13H24O2	0.17375	3.61512	0.000509716	18201.6	22697.4	24978.3	75790.4	89696.2	72668.2
neg	M+FA-H	Methyl 3,4-dihydroxycinnamate	4.21785	C10H10O4	0.0998316	3.43545	0.00288964	5547.84	12837.2	5475.88	30734.4	25798	25440.7
pos	M+H, 2M+3H2O+2H	Adenosine-3'-monophosphate	0.883533	C10H14N5O7P	1.11131	0.512365	0.00230738	4.43754e+06	4.59075e+06	5.40759e+06	2.51754e+06	2.70866e+06	2.17025e+06
pos	M+H-2H2O	Dehydrovomifoliol	5.26323	C13H18O3	0.104965	2.6259	0.000459726	10202.8	15099	13394	34016	36185.6	31409.6
neg	M-H	Myricetin-3-O-xyloside	5.00468	C20H18O12	0.649965	15.3293	7.76793e-06	83690.6	7878.38	72916.8	858996	844489	817972
pos	M+NH4	Emulphor	9.08837	C20H40O2	0.252312	3.70635	0.000359552	35536.2	55758.1	42212.7	147242	171630	175952
neg	M-H	Epigallocatechin gallate	4.68373	C22H18O11	8.47811	26.9477	4.2219e-06	5.95124e+06	63174.4	9.46028e+06	1.34267e+08	1.38953e+08	1.43787e+08
pos	M+Na	Methyl 3,4,5-trimethoxycinnamate	4.1849	C13H16O5	0.0429553	1.63877	0.0858543	4076.06	11147.2	6836.56	12511	11816.6	11823.5
neg	M-H	Benzyl-6-hydroxy-2-cyclohexene-on-oyl	6.05505	C14H14O4	0.19328	4.39315	0.00279794	11046.9	43403.5	9686.26	94921.4	94892.9	91947.4
pos	M+H, 2M+H, M+NH4, M+Na, M+K	Sulforaphane	5.46407	C6H11NOS2	8.29018	0.000398183	5.90824e-05	1.1457e+08	1.28311e+08	1.39367e+08	63176.8	53097.6	35930.1
pos	M+H-H2O, M+H	Dihydronepetalactone	6.52513	C10H16O2	0.218686	0.230306	2.89346e-05	109552	112930	122971	27075.6	28026.7	24457.5
pos	M+H	4-methoxy-1H-indole-3-carbaldehyde	6.19758	C10H9NO2	0.223553	0.0601265	4.78901e-06	93615.7	98624.5	103203	5971.83	6080.31	5711.82
neg	M-H2O-H	calphostin C	4.61388	C44H38O14	0.234205	3.52773	0.0191714	28141.9	48393	61946	106648	177635	204240
pos	M+H	2,2-Dipyridyl	1.43108	C10H8N2	0.18822	14.003	2.87236e-06	2047.38	5567.29	7640.19	72040.1	71547.4	70026.9
neg	M-H	N-(N-(3-Amino-3-carboxypropyl)-3-amino-3-carboxypropyl)azetidine-2-carboxylic acid	1.02267	C12H21N3O6	0.607442	393.012	5.612e-07	3382.71	1185.09	678.203	704229	693355	664153
pos	M+H-H2O	Perillyl alcohol	5.8138	C10H16O	0.0177673	0.992977	0.913285	513800	585327	621484	542655	591690	574182
pos	M+H	Methyl 4-hydroxycinnamate	1.55003	C10H10O3	0.24774	91.378	6.3951e-06	1179.33	1230.06	1382.1	117176	120838	108445
pos	M+H	Norleucine	1.04003	C6H13NO2	3.32416	0.0920444	4.57027e-05	2.08761e+07	2.22175e+07	2.45631e+07	1.98587e+06	2.24424e+06	1.99731e+06
pos	M+H	3-Indolepropionic acid	6.02983	C11H11NO2	0.152372	11.8815	7.90025e-06	6586.43	1908.02	3379.23	47977.7	46467.1	46632.1
neg	M+FA-H	Propofol glucuronide	4.83702	C18H26O7	0.619165	9.6962	1.09042e-05	64314.3	110595	71482.8	822390	814057	752622
pos	M+CH3OH+H	Lawsone	1.63917	C10H6O3	0.130436	2.68385	0.000949229	15815.9	18570.5	23964.2	57454.9	51663.2	47486.2
pos	M+H	Oxyresveratrol	5.9393	C14H12O4	0.0949782	11.9558	3.78893e-07	1428.5	1489.95	1674.11	17807.4	18659.6	18440.9
pos	M+H, 2M+H	Glycine-Betaine	14.8205	C5H11NO2	1.77872	0.265773	0.000528406	6.97669e+06	8.39715e+06	8.76948e+06	1.77757e+06	2.46668e+06	2.17239e+06
neg	M-H	10-Hydroxydecanoic acid	7.7823	C10H20O3	0.172878	0.158879	0.0413992	57116.3	124533	56692.3	12189	12217.5	13461
pos	M+H	Methoxycinnamic acid	6.4728	C10H10O3	0.175233	0.317178	0.000167286	77984.3	81339	91392.4	28177	26988	24356.6
neg	M-H	5-Methoxysalicylic acid	2.59328	C8H8O4	0.332	2.28518	0.027942	112970	326666	117311	422663	415995	434070
neg	M+FA-H	1,10-dihydro-1,10-dihydroxyfluoren-9-one	3.3245	C13H10O3	0.375206	94.2692	0.00111537	2731.18	3759.58	2151.54	329341	266949	218412
pos	M+H-H2O, M+H	gamma-Glutamylhydroxyproline	1.22903	C10H16N2O6	0.959016	141.339	9.76609e-06	7300.98	12502.3	16806.8	1.8117e+06	1.75614e+06	1.60661e+06
pos	M+H-2H2O, M+H	3-n-Butylphathlide	9.59585	C12H14O2	0.241344	0.0813531	3.65963e-05	107219	119901	125296	8495.52	10266.9	9907.72
pos	M+H-H2O	Octadec-11-en-9-ynoic acid	8.91272	C18H30O2	0.225576	0.0786281	5.1652e-05	92581.5	105343	109205	6958.92	7010.21	10179.9
neg	2M+Hac-H	Captopril-cysteine disulfide	5.19575	C12H20N2O5S2	0.306195	4.79	7.53616e-05	38207.1	63984.5	36617.1	213368	232370	219156
neg	M-H	7-Amino-4-methylcoumarin	6.64477	C10H9NO2	0.126757	0.00237811	0.349231	3713.52	183149	3670.96	152.872	151.67	148.567
pos	M+H-H2O, M+NH4, M+H	Sinapyl alcohol	4.30527	C11H14O4	0.28217	2.27901	0.00319899	108344	129482	127709	325033	255754	252274
pos	M+CH3OH+H	20-Hydroxyarachlidonic acid	9.04897	C20H32O3	0.137894	0.322827	0.00499304	41986.7	55423.3	64386.6	17028.2	18229.2	16974.8
neg	M-H2O-H	Bensulfuron-methyl	5.10932	C16H18N4O7S	0.0376948	0.274625	0.354416	1193.31	18177.4	3595.55	2127.92	2111.19	2068
pos	M+H	Orsellinic acid	4.84332	C8H8O4	0.0505096	0.790698	0.0766208	28132.6	34951.1	26488	23453.9	24498	22872.2
pos	M+H-H2O	Palmitic acid	8.53513	C16H26O5	0.0780641	0.299811	0.00625565	16681.4	21731.9	13911.4	5230.11	4558.12	5899.26
neg	M-H2O-H	O-Succinyl-L-homoserine	1.18307	C8H13NO6	1.28414	87.4017	2.18013e-06	30305.8	48437.2	27719.7	2.98935e+06	3.24413e+06	3.07155e+06
pos	M+H	Guanine	1.04003	C5H5N5O	0.389422	0.621209	0.00921818	702266	752038	900812	449594	520229	493195
pos	M+NH4, M+Na, M+H-2H2O	Citric acid	0.883533	C6H8O7	0.328789	4.27851	0.000154813	52831.8	62444.3	70987.6	272501	239313	285117
pos	M+H	Kynurenic acid	4.05603	C10H7NO3	1.25284	10.4226	1.1157e-05	276828	326370	327988	3.4233e+06	3.22911e+06	3.053e+06
neg	M-H	Uridine 2'-phosphate	1.00197	C9H13N2O9P	0.176915	1.89838	0.00168456	58266.5	82614.2	60438.8	131313	126060	124808
pos	M+H-H2O, M+CH3OH+H	N-Acetylcystathionine	1.32003	C9H16N2O5S	0.215048	0.350393	0.000280284	123798	129123	145083	52594.9	41159.9	45703
pos	M+H	Glutathione (reduced)	5.02677	C10H17N3O6S	0.465667	0.00164989	9.69839e-05	364952	391952	451852	670.44	682.619	641.249
neg	M-H	3,4-Dihydroxyphenylethanol	3.42785	C8H10O3	0.241013	8.3866	6.46597e-06	14476	14476.3	14958.6	124080	128019	116164
neg	M-H	Cryptomeridiol	10.7697	C15H28O2	0.0084818	1.10878	0.62745	5221.03	4194.17	6929.02	7081.24	6571.49	4469.38
pos	M+H-2H2O	S-Lactoylglutathione	1.0222	C13H21N3O8S	0.467881	2.21187	0.000150337	300694	355365	367920	730545	796979	737385
pos	M+H-H2O, M+NH4	Fraxetin	1.35293	C10H8O5	1.37715	0.0082752	5.32419e-05	3.1716e+06	3.80606e+06	3.6725e+06	29159.7	30119.7	28852.8
neg	M+FA-H	Vinylacetylglycine	0.869733	C6H9NO3	0.664125	10.8731	1.22976e-05	67236.1	115620	66782.5	857366	907539	949442
pos	M+H	NEPSILON,NEPSILON,NEPSILON-TRIMETHYLLYSINE	0.712333	C9H20N2O2	0.355481	0.084196	0.000402649	226933	245547	299032	20867.2	22015.4	22075.6
neg	M+FA-H	cis-o-Coumaric acid 2-glucoside	2.17123	C15H18O8	0.671959	117.039	1.07971e-07	8367.61	69.1486	13251.7	854938	855183	828288
neg	M-H	Glutaric acid	2.43993	C5H8O4	0.241828	1.55708	0.430176	169382	1.11416e+06	188707	774100	770001	748300
pos	M+H, M+NH4	Senkyunolide A	9.74093	C12H16O2	0.15906	0.21856	0.00146655	49557.1	62736.1	70449.7	12981.7	12850.9	14107.6
neg	M+FA-H	MG(0:0/TXB2/0:0)	6.87053	C23H40O8	0.255329	12.7141	0.000177798	57.1616	27823.9	3519.74	132847	137781	128604
neg	M-H, 2M-H, M-2H	Cryptochlorogenic acid	4.3522	C16H18O9	1.59422	15.37	1.20513e-05	393072	19396.9	577045	5.12784e+06	4.92788e+06	5.15316e+06
pos	M+H	Hexamethylphosphoramide	5.12743	C6H18N3OP	0.772772	0.119748	0.000111975	1.14137e+06	1.24108e+06	1.39325e+06	149014	158339	144779
pos	M+H-H2O	Curcumenol	7.29888	C15H22O2	0.421002	0.0651385	6.16691e-05	339097	328246	389079	23920.9	22184.4	22708.4
neg	M+FA-H	Benzyl alcohol beta-D-rutinoside	4.57	C19H28O10	0.86141	13.9807	3.32424e-05	84244.9	144868	91016.5	1.37521e+06	1.59862e+06	1.5018e+06
neg	M-H	Acetyl-Valine	2.99032	C7H13NO3	0.521395	14.4354	1.59004e-07	37078	38865.6	36822.1	534450	555257	538110
neg	M-H	9,10-Dihydroxy-12Z-octadecenoic acid	9.68503	C18H34O4	0.105005	5.27713	6.64708e-05	4232.41	6496.38	3717.76	24575.1	24576.5	27084.8
pos	M+H	(R)-1,2-dimethyl-5,6-dihydroxy-tetrahydroisoquinoline	9.72753	C11H15NO2	0.534961	0.146872	0.00029397	555928	607226	709242	91238.8	94060.9	89702.8
pos	M+H	6-Hydroxybenzofuran-3(2H)-one	5.17822	C8H6O3	0.380626	2.63692	0.000679769	131057	192710	184552	419219	489820	431356
neg	M-H	Glucoerucin	4.10872	C12H23NO9S3	2.80363	1.09079e-05	0.116029	3.06957e+07	10360.8	3.1335e+07	34.3832	520.761	121.595
neg	M+FA-H	Antcin K	8.34362	C29H44O6	0.0619365	1.66701	0.0556772	10811.3	18591.2	10639.4	25852.7	22161.8	18735.9
neg	M-H	Isoschaftoside	4.62643	C26H28O14	1.18176	12.1825	9.39131e-07	142935	245791	309534	2.79986e+06	2.85894e+06	2.84772e+06
neg	M-H	Salicyl-6-hydroxy-2-cyclohexene-on-oyl	4.69407	C14H14O5	0.0962901	2.33391	0.00501104	11111.1	19106.8	10934.5	29430.4	31007.1	35608.6
neg	M-H	PE(18:3/0:0)	8.2496	C23H42NO7P	0.10134	0.20806	0.147712	21806.6	68007	18586.8	6959.21	8654.88	6939.7
neg	M-H	Leucopelargonidin 3-O-alpha-L-rhamno-beta-D-glucopyranoside	5.00468	C27H34O15	1.95654	72.4373	1.67744e-07	73693.2	126723	98248.9	7.31827e+06	7.03111e+06	7.28513e+06
pos	M+H-H2O, M+H	Ethyl 4-methoxycinnamate	4.7829	C12H14O3	0.195788	2.64378	6.5042e-05	37052.4	49543.3	44820.6	115614	112450	119371
pos	M+H-2H2O	Loliolide	8.77793	C11H16O3	0.167177	0.104062	0.000190106	52177.5	56278	65419.5	5337.67	6083.35	6672.82
neg	M-H2O-H	Ethylenediaminetetraaceticacid	1.01242	C10H16N2O8	0.452095	35.1499	7.70374e-06	8965.6	15417.3	9033.48	408245	366724	399611
neg	M+FA-H	Tetradecenoic acid	8.41123	C14H26O2	0.0109929	1.07137	0.861898	21739.3	62137.7	21760.8	40571.7	35281	37323.9
pos	M+H	Cinnamaldehyde	5.42905	C9H8O	0.0801815	2.51302	6.219e-05	7977.64	8986.94	6766.88	19415.3	20071.4	20151
neg	M-H	Methyl chlorogenate	4.76757	C17H20O9	0.123882	2.15408	0.00698802	21408.7	36814.6	21474.8	54850.8	63458.6	53366.7
pos	M+Na	N-nornuciferine	5.0013	C18H19NO2	0.210883	252.725	2.96129e-06	277.563	401.519	306.619	81750.8	87314.3	80046.3
pos	M+H	2-Ethylphenyl isothiocyanate	10.1464	C9H9NS	0.0294034	7.90916	0.000388128	332.262	175.877	197.616	1992.67	1581.91	2007.35
pos	M+H-H2O	Cirsiliol	4.81932	C17H14O7	0.157248	5.06855	6.02046e-06	10569.9	11024.6	12387.2	59388.2	58031.7	54817.9
neg	M-H	Eupafolin	6.26873	C16H12O7	0.0719369	2.3299	0.190977	590.413	31713	3174.33	26068	27842.2	28749.2
pos	M+H	Xanthoangelol H	5.30758	C21H22O5	0.251819	4550.9	3.60371e-07	30.2971	4.83607	42.5534	116957	121395	115192
pos	M+H	Geranylacetone	5.07608	C13H22O	0.0718813	2.83299	0.0126817	1499.34	7599.88	8743.22	14534.2	17646.3	18366.9
pos	M+H, M+NH4	Pyroglutamic acid	0.77875	C5H7NO3	1.62613	0.0891007	5.7588e-08	5.44912e+06	5.44444e+06	5.30232e+06	471802	494785	476476
pos	M+H-H2O, M+H, M+H-2H2O	Rothin B	5.26323	C15H20O4	0.522136	13.8722	1.27868e-05	32541.1	42726.7	43184.8	550071	579681	513453
neg	M-H2O-H	5,3',4'-Trihydroxy-3-methoxy-6,7-methylenedioxyflavone 4'-glucuronide	4.47985	C23H20O14	0.165524	1.78934	0.0636841	66550.6	114441	65492.3	118673	184952	137418
neg	M-H2O-H	Gastrodin	4.57	C13H18O7	0.362317	0.274909	0.0222877	463705	231234	459805	96868.7	114884	105697
neg	M-H2O-H, M-H	Kawain	5.51958	C14H14O3	0.0646527	21.6815	0.00193121	279.137	43.4833	849.319	7913.08	10573.4	6922.95
neg	M-H	Fenozan	9.43935	C17H26O3	0.062135	0.22232	0.169453	19791.8	1118.73	21978.2	2567.68	4275.38	2691.96
neg	M-H	Hibifolin	1.08837	C21H18O14	1.14097	4.2474	0.000115904	608431	1.04626e+06	598756	3.32437e+06	3.15219e+06	3.09474e+06
pos	M+H	Perillene	5.40633	C10H14O	0.0926311	1.2436	0.00454229	64837.3	74287.7	73199.4	87432.8	88355	88259.2
pos	M+H	p-Coumaric acid	4.6724	C9H8O3	0.296236	3.10043	0.000203233	56342.1	89057.8	92354	240800	239285	257053
pos	M+H	Alpha-Aminoadipic acid	0.892667	C6H11NO4	0.731223	12.2256	4.66894e-06	77912.7	84854.7	103377	1.03937e+06	1.13762e+06	1.07679e+06
neg	M-H	2-Benzothiazolesulfonic acid	5.00468	C7H5NO3S2	0.448242	0.132202	0.121199	855789	71954.9	911717	74616.2	78198.6	90365.1
pos	M+K	Carbazochrome	5.73965	C10H12N4O3	0.530229	0.00522925	1.13338e-05	495272	514664	560536	2760.82	2810.97	2640.61
pos	M+H-H2O	(Z)-6-methoxybenzofuran-3(2H)-one oxime	6.04287	C9H9NO3	0.170304	0.0569519	2.7852e-05	52415.7	60995.8	57881.5	3279.56	3339.13	3136.77
neg	M-H	Apigenin-7-arabinoside	5.49523	C20H18O9	0.579357	8.96319	0.000178712	121510	257.8	115420	759519	681626	684814
neg	M-H	Shikimic acid	4.3522	C7H10O5	0.197165	2.76269	0.0121061	30148.2	79050	25924.3	111608	132100	129593
neg	M-H	hydroxysyringaresinol	3.00345	C15H18O9	0.167907	19.2043	3.52792e-05	883.095	5160.58	2639.02	59501	55674.7	51569.1
neg	M-H	Syringaresinol	6.3073	C22H26O8	0.136218	0.171822	0.428731	7838.31	296241	4203.8	16189.8	17473.5	19306.6
neg	M+FA-H	Methyl hexadecanoate	8.93908	C17H34O2	0.0243305	0.857049	0.626573	37119.9	14210.2	38928.3	29358.6	24990.2	23007.1
neg	M-H	1-Caffeoylquinic acid	5.69765	C16H18O9	0.329362	0.0692434	0.400448	5639.43	1.50615e+06	4280.95	36161.1	32499.4	36317.7
neg	M-H2O-H, M+Na-2H	2-Hydroxyarctiin	5.68617	C27H34O12	0.313385	37.0576	4.6871e-06	4104.41	7057.96	4039.14	189638	195969	177725
neg	2M+FA-H	Isoketocamphoric acid	4.3951	C10H16O5	0.745993	24.6477	4.54202e-06	33595.7	57771.3	39991.8	1.13674e+06	1.03746e+06	1.06349e+06
neg	M-2H, M-H	Kaempferol-3-O-(6'''-trans-p-coumaroyl-2''-glucosyl)rhamnoside	5.96792	C36H36O17	0.749419	86.7238	5.03654e-06	7579.48	20403.6	8583.04	1.07197e+06	996750	1.10243e+06
neg	M-H, 2M-H	Indoleacetic acid	5.95505	C10H9NO2	0.607778	0.0040127	0.0987007	1.40838e+06	67284.3	1.36463e+06	3269.28	4279.86	3848.13
neg	M-H2O-H, M-H	p-Hydroxy-cinnamic acid	5.47458	C9H8O3	0.0860426	1.75877	0.000663754	17534.7	17857.8	20674.4	30696.5	34181.4	33730.8
pos	M+H-2H2O	9-Hydroxylinoleic acid	9.52795	C18H32O3	0.0221159	0.81917	0.275707	7789.93	7830.18	10595.3	5519.84	7648.68	8306.33
neg	M-H, M+FA-H	1-Hydroxyisoquinoline	4.94428	C9H7NO	0.565972	0.000417569	0.111569	1.28531e+06	15706.9	1.2188e+06	354.994	352.202	344.997
neg	M-H, M+Na-2H	9-Hydroperoxy-11,12-octadecadienoic acid	8.81893	C18H32O4	0.357207	0.0206022	0.114731	170336	670814	178232	7587.6	6595.36	6818.51
neg	M+FA-H	Oxindanac	5.10932	C17H14O4	0.889626	69.6121	6.44043e-07	1239.73	57584.4	5495.23	1.45682e+06	1.49645e+06	1.52414e+06
pos	M+H, M+NH4	1-Cinnamoylpyrrolidine	4.33963	C13H15NO	0.586223	4.26885	0.00109782	177476	198747	227569	1.00761e+06	820046	749843
pos	M+H	Isoleucine glutamate	0.99555	C11H20N2O6	0.255795	4.86217	1.35042e-05	34484.5	25017	35179.8	150434	160266	149657
pos	M+H-H2O, M+H	Epiafzelechin	5.03872	C15H14O5	0.340655	1.72638	0.050353	190938	490377	465757	716678	643429	620176
pos	M+CH3OH+H	19-Nordeoxycorticosterone	9.5553	C20H28O3	0.172368	0.0383724	8.48233e-06	53474.4	58881.4	59374.2	2592.4	2139.09	1858.2
neg	M+FA-H	Fucosyllactose	0.776167	C18H32O15	2.12516	155.31	1.13696e-05	37931.1	65226.5	60350.4	9.00534e+06	8.46674e+06	7.92232e+06
pos	M+H	3-Phenylpropanal	8.08032	C9H10O	0.313067	0.037519	2.42569e-06	180490	189140	196281	7014.06	7802.88	6415.54
neg	M-H2O-H	Cellobioside	1.72918	C14H26O10	0.120178	1.99419	0.000870617	23029.6	29104	31945.6	58548.6	52777.2	56344.2
pos	M+H-H2O, M+H, M+H-2H2O	Verbenalol	6.35457	C11H14O5	0.433012	18.834	9.50972e-06	12508.9	26323.2	19941.7	386515	373805	346627
pos	M+H	Indoleacetaldehyde	8.94027	C10H9NO	0.271028	0.00231309	6.11108e-06	128144	142630	138797	185.5	481.435	280.44
pos	M+H-H2O	R-(-)-Mandelic acid	4.68447	C8H8O3	0.0649009	1.67384	0.0235169	9553.02	14980.3	16821.2	20411.9	25295.9	23513.2
pos	M+H-H2O	2-Methylhexadecanoic acid	9.74093	C17H34O2	0.0674794	0.595135	0.0377264	20251	23865.3	28176.8	10617.7	14108.3	18298.2
pos	M+K, 2M+H, M+H	Theanine	0.931067	C7H14N2O3	8.60305	17.1701	4.81458e-08	6.22939e+06	9.43281e+06	9.87085e+06	1.47288e+08	1.45182e+08	1.45935e+08
neg	M-H	Methyl vanillate	4.76757	C9H10O4	0.0892485	0.361818	0.00279758	27872.1	19923.6	25451.4	8390.89	9495.69	8615.56
pos	M+H-2H2O	Gibberellin A30	5.96517	C19H22O6	0.0910688	5.27748	0.00191053	2911.57	4106.69	4220.52	24065	18129.3	17118.1
neg	M-H	Quercetin 3-O-rhamnoside	6.3073	C21H20O11	0.741415	0.00769872	0.375423	9405.5	6.85578e+06	9728.99	16740.9	21534.2	14652.9
neg	M+K-2H	(12Z,15Z)-10-Hydroxyoctadeca-12,15-dienoylcarnitine	8.84638	C25H45NO5	0.186936	21.4282	7.13572e-05	3614.38	3500.65	2473.92	72504	72155	60814.8
neg	M+FA-H	Eriodictyol	4.98277	C15H12O6	0.207041	6.5406	0.000301339	17211.8	5724.91	20849.6	103374	97264.2	85751.3
neg	M+FA-H	5-Hydroxy-7-methoxyflavanone	5.284	C16H14O4	0.418375	11.624	1.70207e-06	31476.6	27882.8	32532.5	366801	359444	341907
neg	M+FA-H	4-O-(Indole-3-acetyl)-D-glucopyranose	4.33933	C16H19NO7	0.443494	31.222	1.05809e-05	9566.51	16450.6	10338.2	381321	354169	399599
neg	M+FA-H	Laricitrin	4.20698	C16H12O8	0.34738	19.8206	1.11793e-05	17612.3	4254.89	13925.5	222197	240993	246241
pos	M+H	Quercetin	4.97573	C15H10O7	1.97069	7.7052	5.66073e-05	792278	1.25907e+06	1.20282e+06	9.11033e+06	7.92629e+06	8.03742e+06
neg	M-H, M+Cl	Kolaflavanone	5.86623	C31H24O12	0.486427	58.5694	4.42062e-05	6214.94	10687.2	6116.11	475260	403370	469537
neg	M-H, M+Na-2H	Esculin	4.1703	C15H16O9	1.00743	23.1178	3.30518e-06	114153	7620.27	134326	1.95891e+06	1.92453e+06	2.03701e+06
neg	M-H	Taxifolin	5.41575	C15H12O7	0.419433	5.09517	0.000106101	104435	38506.1	98106.3	414478	400312	413386
neg	M-H	Quercetin-3-O-beta-glucopyranosyl-7-O-alpha-rhamnopyranoside	4.61388	C27H30O16	0.0266343	1.11749	0.823265	136580	2317.6	130628	106927	87453.4	106811
neg	M+Cl	Curcumin 4'-O-beta-D-gentiobioside	2.83812	C33H40O16	0.775586	18.3981	2.44442e-05	24500.7	145022	23921.1	1.2026e+06	1.22927e+06	1.12712e+06
pos	M+H	Glycerophosphocholine	0.77875	C8H20NO6P	0.503066	2.60827	7.91393e-06	303738	299261	273267	775539	773758	736240
pos	M+H	Tricetin	5.78942	C15H10O7	1.32752	40.9109	3.60105e-06	58633.3	99803.5	88057.6	3.32238e+06	3.53414e+06	3.22779e+06
neg	M-H	Methylsuccinic acid	2.17123	C5H8O4	0.796344	12.3981	3.79301e-06	74424.5	158665	77464	1.24673e+06	1.29571e+06	1.30783e+06
pos	M+H	Butin	6.08035	C15H12O5	0.515689	31.0166	1.29574e-06	14289.4	21249.4	13864.6	517883	524135	490307
pos	M+H-H2O, M+H	Salicylaldehyde	5.17822	C7H6O2	0.920122	2.28659	0.00160978	985094	1.45809e+06	1.39095e+06	2.69265e+06	3.22546e+06	2.849e+06
pos	M+H	3,4-Divanillyltetrahydrofuran	5.34452	C20H24O5	0.355529	33.207	1.94361e-05	5735.41	10018.9	6187.98	261677	227924	239036
pos	M+H	2-Hydroxyquinoline	4.96225	C9H7NO	0.715521	0.0105294	0.0002323	840930	942645	1.10158e+06	11895.4	9884.9	8598.74
neg	M-H	((+-))-2-Hydroxy-4-(methylthio)butanoic acid	3.55448	C5H10O3S	0.269324	0.1083	0.142413	326790	5013.54	341299	25119.5	24717.7	23060.1
pos	M+H-H2O	Glabrin A	0.931067	C7H13NO4	3.57013	16.158	5.44794e-08	1.13527e+06	1.72455e+06	1.83154e+06	2.54037e+07	2.51209e+07	2.52782e+07
pos	M+H-2H2O	4-Hydroxy-4-(pyridin-2-yl)butan-2-one	5.24128	C9H11NO2	2.02731	0.00432342	0.000159839	6.57339e+06	8.06883e+06	8.35898e+06	33317.9	33092.8	33033
pos	M+H-H2O, M+H	5-Hydroxyindoleacetic acid	4.96225	C10H9NO3	0.772464	0.00208251	0.000121815	988271	1.09381e+06	1.24625e+06	2722.83	2546.85	1661.61
pos	M+H	1-methoxyindole-3-carbaldehyde	6.98283	C10H9NO2	0.161279	0.0807937	2.38969e-05	48333.2	55578.7	53594.5	4278.03	4355.74	4091.76
neg	M-H	Quercetin 3-(6''-malonylglucoside)	5.22025	C24H22O15	1.31095	132.084	8.36052e-06	13164.9	22638.5	37441	3.0198e+06	3.25837e+06	3.3962e+06
pos	M+H, M+CH3OH+H	2alpha-Hydroxyalantolactone	5.90322	C15H20O3	0.190814	0.457185	0.000193915	114766	128339	130952	54797.7	57422.8	58792.5
pos	M+H	2,3,6,8-Tetrahydroxy-1-methylxanthone	3.82158	C14H10O6	0.230936	61.3339	3.61539e-05	1539.64	1605.87	1804.36	99942.9	110333	93318.3
neg	M+FA-H	PG(5-iso PGF2VI/i-17:0)	8.92577	C41H75O13P	0.750771	0.0553921	0.25306	558403	4.79618e+06	600822	111297	110422	108163
pos	M+H-2H2O	17-Hydroxy-4,7,10,13,15,19-docosahexaenoic acid	9.35733	C22H32O3	0.159851	0.137814	0.000470604	46472.7	58002.7	61358.9	7290.37	6717.11	8846.81
pos	M+H	PC(18:1(6Z)/0:0)	9.32997	C26H52NO7P	0.138473	0.399964	0.000545558	55808.9	58209.7	65404.4	19742.4	26149.3	25871
pos	M+Na	Meranzin hydrate	6.82473	C15H18O5	0.291839	0.0148499	0.000225822	136000	175543	171316	2506.55	3292.48	1371.38
pos	M+H-2H2O	4'-Nitrophenyl-2-acetamido-2-deoxy-beta-glucopyranoside	4.39082	C14H18N2O8	0.383993	2.52221	0.00112632	160107	191890	206779	520106	476150	413094
pos	M+H	3-Methylxanthine	1.50255	C6H6N4O2	0.364465	8.46639	6.78515e-05	24069.2	36419	39579.3	282325	306226	258660
neg	M+Na-2H	Pyridinoline	5.19575	C18H28N4O8	0.847815	12.2255	2.48592e-05	188801	5707.5	163301	1.4386e+06	1.4979e+06	1.43791e+06
pos	M+H-2H2O	Benzoyl glucuronide	3.834	C13H14O8	0.0694054	1.14553	0.0942576	81608.5	85119.1	95639.7	96796	108195	95559.9
neg	M+FA-H	Asperulosidic acid	1.67158	C18H24O12	0.887469	662.519	1.88253e-06	1793.05	3083.34	1764.54	1.39742e+06	1.50585e+06	1.49647e+06
pos	M+H-2H2O	DG(20:5(7Z,9Z,11E,13E,17Z)-3OH(5,6,15)/0:0/8:0)	9.08837	C31H50O8	0.331841	0.0070439	0.000324051	193699	184963	242305	1313.61	1940.98	1119.44
pos	M+H-H2O	Monoethyl phthalate	8.09405	C10H10O4	0.172441	0.189076	8.68383e-06	66058.7	71737.9	66815.1	13008.3	14090.6	11588.2
pos	M+H	Naringenin	5.72697	C15H12O5	0.319294	18.2927	1.08365e-06	11961.3	12091.1	8797.26	201394	206194	193324
pos	M+H, M+CH3OH+H, M+H-H2O	4-[(S)-Amino(carboxy)methyl]-3-methylbenzoic acid	1.43108	C10H11NO4	2.41502	0.0117873	4.26847e-05	9.97783e+06	1.09063e+07	1.1919e+07	131734	132633	122294
neg	M+FA-H	Bergenin	3.8905	C14H16O9	0.110216	0.324756	0.17309	70882.7	10256.6	75713.9	20043.7	20558.9	10336.5
neg	M-H	Kaempferol-3-O-alpha-L-rhamnoside	5.73198	C21H20O10	0.203696	3.40355	0.0137374	37688.2	0.190382	70462.1	120570	129466	118060
pos	M+H-H2O	trans-4-Coumaric acid	4.63872	C9H8O3	0.187617	1.15713	0.209072	624509	783091	879014	940046	839232	866642
pos	M+H, M+CH3OH+H, M+H-H2O	L-5-Hydroxytryptophan	1.40742	C11H12N2O3	1.42313	4.86041	1.20315e-06	908569	986682	1.03431e+06	4.83616e+06	4.7964e+06	4.60632e+06
neg	M-H2O-H	Carboxyethyl-hydroxychroman	5.71973	C12H14O4	0.0628882	0.181266	0.119957	16549.6	2266.54	19220.5	2058.97	2588.47	2247.29
pos	M+H	Ascorbic acid	0.8339	C6H8O6	0.283208	0.305558	2.61873e-05	201926	214830	225063	63919.2	67913.2	64280.7
pos	M+H	N,N-Dimethyldodecylamine N-oxide	7.27263	C14H31NO	1.97186	0.00912725	9.97617e-06	6.82585e+06	7.25254e+06	7.72283e+06	80034.1	60467.2	58483.7
pos	M+H-H2O	Cuminyl alcohol	4.84332	C10H14O	0.199994	1.84078	0.000526534	80196.9	88942.7	104672	169683	171032	163312
pos	M+H	Cytosine	0.8339	C4H5N3O	0.333881	5.30271	3.11484e-06	47099.4	48789.5	48721.7	244529	261614	260685
neg	M-H	Cardamoni	8.48975	C16H14O4	0.45321	0.0162949	0.0888432	300139	975760	282027	8452.1	8762.89	8171.26
neg	M-H	7-Oxomatairesinol	7.05477	C20H20O7	0.000852371	1.03088	0.959976	766.171	3415.21	585.553	1468.05	1673.35	1772.75
neg	2M+Hac-H	Vanillyl mandelate	1.77633	C9H9O5-	0.868838	172.833	8.09447e-07	4531.26	7791.98	12173.8	1.45371e+06	1.41851e+06	1.36166e+06
neg	M-H	(2S)-3-[3-[(4-Carbamimidoylbenzoyl)amino]propanoylamino]-2-[(4-ethylphenyl)sulfonylamino]propanoic acid	0.76415	C22H27N5O6S	0.530102	5.90185	0.00069469	82480.8	141834	102607	742858	627720	558868
neg	M-H, 2M+Hac-H	Hispidin	4.91913	C13H10O5	0.398834	99.6929	1.68039e-05	2872.09	2781.82	3356.99	277957	300314	320052
pos	M+H	Alpha-Calacorene	9.94422	C15H20	0.0935768	2.03417	2.19549e-05	15885.7	15967.6	15452.5	31826.4	33389.3	31012.3
neg	M-H2O-H	2-(1-Ethoxyethoxy)propanoic acid	6.25423	C7H14O4	0.395733	0.0051291	0.370601	8310.47	1.91982e+06	8142.89	3251.07	3314.81	3365.46
neg	M+K-2H, M+FA-H	Taxiresinol	5.60048	C19H22O6	0.189424	3.05809	0.00508936	43344.8	16256.1	43573.6	93722.7	122704	99090.7
neg	2M+FA-H	Gluconolactone	0.81935	C6H10O6	0.121927	0.560201	0.142678	98450.5	49739	124709	51578.7	51173	50126.2
neg	2M+Hac-H	Resveratrol	8.10275	C14H12O3	0.334645	0.00262454	0.145247	111229	646052	165710	1231.63	601.55	589.244
neg	M-H, M+Na-2H	Isoswertisin 4'-rhamnoside	6.44803	C28H32O14	1.89311	0.0012819	0.374346	3663.94	4.44389e+07	3605.68	18970	20311.9	17693.5
neg	M-H	Kaempferol-3-O-acetyl-glucoside	5.47458	C23H22O12	1.02866	70.7449	4.76456e-05	19276.2	33147.5	32583.6	2.20565e+06	1.84972e+06	1.95847e+06
pos	M+ACN+H	Skimmin	2.99518	C15H16O8	0.221018	0.347401	0.000226338	129984	135576	152333	52495.6	43590.9	49089.8
neg	M+Cl	N-Acetyl-L-hydroxyproline	6.09228	C7H11NO4	0.856707	0.000366987	0.3738	1857.64	9.0811e+06	1784.11	1413.63	1091.01	829.347
neg	M+FA-H	Resorcinol monoacetate	3.35137	C8H8O3	0.000795192	0.990989	0.987179	6681.34	26998.5	5949.43	11196.5	14197.5	13878.2
pos	M+CH3OH+H	3-Methyluridine	1.10083	C10H14N2O6	0.871152	390.662	2.43285e-06	3379.32	3524.69	3960.34	1.43668e+06	1.46256e+06	1.34505e+06
neg	M+FA-H	7-Methylhypoxanthine	1.67158	C6H6N4O	0.00881503	1.0564	0.947578	14962	214735	17083.5	89388.7	90193.9	81114.8
neg	M-H	Dihydromyricetin	5.63613	C15H12O8	0.187773	2.91233	0.125325	825.871	146927	532.086	142075	151093	138688
pos	M+H	Lauryl diethanolamide	8.46915	C16H33NO3	0.239328	0.045131	1.94412e-06	106868	110950	115573	5588.19	4505.29	4952.83
neg	M+FA-H	1-O-Feruloyl-beta-D-glucose	2.41418	C16H20O9	0.597746	661.653	4.35934e-06	599.134	1030.27	1388.54	704126	641885	650819
neg	M-H	2-Isopropylmalic acid	6.9748	C7H12O5	0.00216428	0.967008	0.949689	4588.07	15719.5	3815.38	6320.24	7569.26	9437.63
pos	M+H, M+Na	Dioctyl Phthalate	13.8268	C24H38O4	0.459286	0.181374	0.000760049	408691	481565	555342	92881.7	92336.7	76975.6
neg	M+FA-H	Falcarindiol	8.46293	C17H24O2	0.148918	0.00425159	0.0569349	34014	90709.4	30742.8	223.004	221.25	216.724
pos	M+H-H2O	Ile Pro	10.4304	C11H20N2O3	0.153247	0.00219531	7.57704e-06	43079.5	41480.2	46445.6	126.921	82.8488	77.8278
neg	M-H	Vanilpyruvic acid	4.5808	C10H10O5	0.372042	0.392381	0.260048	1.15961e+06	57366.4	1.11823e+06	294331	315150	306809
pos	M+ACN+H	L-Valine, N-(2-hydroxy-3-butenyl)-	0.883533	C9H17NO3	1.87664	11.7155	3.05455e-05	535537	669060	636237	6.90598e+06	7.80979e+06	6.85054e+06
neg	M-H2O-H	Avemectin B1	8.22202	C49H74O14	0.642349	0.0816775	0.0853281	657885	2.00223e+06	662936	91572.6	90852.4	88993.7
neg	M+FA-H	beta-Jonone	6.9473	C13H20O	0.116678	0.0130325	0.0077847	21070.5	38429.2	23025.3	358.901	367.809	348.794
pos	M+CH3OH+H	Thr Pro	0.973617	C9H16N2O4	0.347305	0.655261	0.00213025	617910	644491	724150	423439	441018	437253
neg	M-H2O-H	Catechin 7-glucuronide	4.51098	C21H22O12	0.259568	3.27751	0.0264704	112579	39.6476	75875	157084	218942	241762
neg	M-H	3,3-Dimethylglutaric acid	4.5216	C7H12O4	0.044755	0.748598	0.440608	54032.4	16945.5	46541	26490.8	28064.3	33419.3
pos	M+H	Strepin P1	8.53513	C25H40N6O5	0.0928077	0.182611	1.9605e-05	18176.9	20203.6	20209.2	3523.57	3461.41	3714.17
neg	M+FA-H	Protoapigenone	4.68373	C15H10O6	0.280548	15.4544	9.32495e-07	7685.04	13215.2	9477.56	157863	159803	151805
pos	M+H	Myricetin	4.85543	C15H10O8	1.96159	14.8257	7.73038e-06	423411	605102	526462	7.99835e+06	7.83314e+06	7.22204e+06
pos	M+H-H2O	O-Galactosyl-5-hydroxylysine	1.01333	C12H24N2O8	0.451482	90.0158	6.77549e-06	2534.59	7281.32	2970.38	377734	407289	365946
neg	M-H, M+FA-H, M-H2O-H	Zilascorb	4.53232	C13H12O6	0.245649	6.33229	0.000182685	29394.6	4463.02	29875.5	133485	137125	132966
neg	M-H, M+FA-H	N-Acetylproline	1.48997	C7H11NO3	0.152163	3.1475	0.0117185	31469.9	4548.6	29770.2	69497.3	57984.6	79587.9
pos	M+NH4	Liriodenine	6.4728	C17H9NO3	0.387107	0.063323	1.14302e-05	278348	296341	314125	18920.8	19264.5	18097
neg	M-H	Pinostilbenoside	5.90295	C21H24O8	0.260497	6.62598	0.000742743	11023.3	50318.9	7350.68	154697	151335	149126
pos	M+H-2H2O	6-Demethylgriseofulvin	0.653433	C16H15ClO6	0.292251	4.10503	0.00159103	69762.6	41292.1	46395.8	219890	246784	179665
neg	M-H	PC(2:0/18:1(9Z)-O(12,13))	8.28982	C28H52NO9P	0.110371	0.255272	0.156484	28765.8	85852	24369.5	11646.7	11168.9	12664
neg	M+Cl	Raffinose	0.754833	C18H32O16	0.0361358	1.12038	0.775434	177422	38158.9	182757	170431	171914	103946
pos	M+H-H2O, M+H, M+H-2H2O	11-Ketotestosterone	9.59585	C19H26O3	2.41851	0.0707713	9.83058e-06	1.10012e+07	1.16263e+07	1.23444e+07	804554	855178	815277
pos	M+H	Methyl cinnamate	5.34452	C10H10O2	0.360593	7.26262	1.02289e-06	34339.5	36512.1	45138.8	274118	286712	281565
neg	M+FA-H	Homovanillin	4.51098	C9H10O3	0.152401	3.62396	0.00354238	13132.6	25771.8	13002.9	52108.2	73041.8	62960
pos	M+NH4	Tuliposide B	0.973617	C11H18O9	0.401877	0.0731044	0.000314981	282212	322545	368210	9732.99	34569.6	26825.6
neg	M-H	Propylparaben	7.1223	C10H12O3	0.135897	0.0169715	0.352761	5287.3	214217	4297.8	1068.97	1370.53	1358.74
pos	M+NH4	Aristeromycin	6.94478	C11H15N5O3	0.329067	0.141246	4.99353e-05	213422	237091	250452	33097.4	32569.1	33342
pos	M+H	2,3',4,6-Tetrahydroxybenzophenone	4.2575	C13H10O5	0.308338	10.1657	0.000199753	11070.1	26234.5	21293.5	224229	189179	182286
pos	M+H	Thymol	4.84332	C10H14O	0.0919056	0.843178	0.176815	121674	142766	169271	121338	124600	119758
neg	M-H2O-H	beta-D-Ribosylnicotinate	1.98272	C11H13NO6	0.34108	42.9596	1.39272e-05	4820.92	6787.59	3884.41	212753	238711	214106
pos	M+H-2H2O	2-(3-Pentylphenyl)acetic acid	5.42905	C13H18O2	0.226227	37.9927	2.93545e-06	2956.19	2727.6	2032.01	92747.8	99646.3	100750
pos	M+H-2H2O	2-(acetylamino)-1,5-anhydro-2-deoxy-3-O-b-D-galactopyranosyl-D-arabino-Hex-1-enitol	1.0222	C14H23NO10	0.496202	0.0806217	1.73854e-05	472167	483640	532847	34339.8	45221.1	40456.9
neg	M+FA-H	3- Acetylphenol sulfate	2.87652	C8H8O5S	0.893525	180.541	3.18276e-07	11456.3	46.4031	13284.4	1.4674e+06	1.5359e+06	1.47179e+06
neg	M-H	3,4,7-Trimethyl-1h-indole-2-carboxylicacid	6.6046	C20H30O5	0.178088	0.00465019	2.72793e-06	60117.5	56235.3	61280.3	488.743	337.088	0.197015
pos	M+H-H2O, M+H, M+H-2H2O	Vomifoliol	5.42905	C13H20O3	0.960381	7.15151	4.54031e-07	247972	265156	324236	1.9629e+06	2.01025e+06	2.01526e+06
pos	M+H-H2O	7,8-Dihydroxy-4-methylcoumarin	5.07608	C10H8O4	1.09983	0.0117587	0.000101207	2.04391e+06	2.22744e+06	2.5399e+06	26924.8	27413.9	25752.5
pos	M+H-H2O	6-(3-carboxy-4-hydroxyphenoxy)-3,4,5-trihydroxyoxane-2-carboxylic acid	3.69237	C13H14O10	0.143149	1.18849	0.0302876	228734	238573	268061	292988	303597	277392
neg	M+FA-H	Doxorubicinolone	5.48515	C21H20O9	0.399078	11.3311	0.000102427	52023.1	1.0713	34314.2	349493	313351	315462
pos	M+H	Dulcisflavan	3.99032	C15H14O8	0.373414	2.44052	0.00282945	147418	215366	206387	527507	458400	403168
pos	M+H	Matrine 1beta-oxide	9.28903	C15H24N2O2	0.221661	0.0674587	0.000103084	87923	96908.4	108336	6648.46	6769.23	6358.98
pos	M+H-H2O, M+H	3'-Deoxyderhamnosylmaysin	4.92465	C21H18O9	0.245061	8.17878	0.000866435	14864.6	15504	17420.3	153210	128575	109070
neg	M-H	9,10-Epoxy-13-oxo-11-octadecenoic acid	6.7503	C18H30O4	0.113731	0.11139	0.00699533	35239.2	19069.4	33209.5	3289.03	3263.17	3196.41
neg	M-H2O-H	Deca-4,7-dienedioylcarnitine	8.96553	C17H27NO6	0.0725474	0.211375	0.0801527	22878.5	5489.16	21046.4	1926.95	4053.15	4464.82
pos	M+H	Quercetin 7-glucoside	4.24607	C21H20O12	0.340246	18.7144	0.00279927	3224.78	20276	14628.2	305492	198442	209627
neg	M-H	Ferulic acid	4.20698	C10H10O4	0.143759	0.163399	0.0198889	60919.6	28968.6	65610.5	9185.82	6541.96	9680.53
neg	M-H	1,6-di-O-Galloylglucose	4.21785	C20H20O14	0.853668	30.9076	4.99882e-07	29037.4	49932.9	56972.5	1.43928e+06	1.39719e+06	1.36519e+06
pos	M+H	Deoxyphomalone	8.88512	C13H18O4	0.0193918	0.799814	0.374511	5802.76	8441.58	7780.26	4967.65	8323.93	4324
neg	M-H2O-H	Formycin b	0.879683	C10H12N4O5	0.470594	9.44996	6.63985e-05	42036.4	66732	38189.5	469470	497809	421468
neg	2M+FA-H	(5S,6R)-Methyl 5,6,7-trihydroxyheptanoate	11.3998	C8H16O5	0.17012	2.33039	0.0663817	41860.1	71982.8	41194.4	125263	74058.1	161976
neg	M+FA-H	caffeic acid amide	2.3884	C9H9NO3	0.78561	0.0066891	0.370917	33639.5	7.57785e+06	35535.1	16911.5	17653.8	16586.4
neg	M-H	Rotundic acid	8.32982	C30H48O5	0.140424	0.223548	0.130287	32183.5	121573	48315.5	15735.7	12738.2	16699
pos	2M+H	Pyridoxine	4.02962	C8H11NO3	0.142193	11.4878	0.000176248	3378.96	3524.31	3959.92	46474.4	41600.5	36719.4
pos	M+H-2H2O	MG(10:0/0:0/0:0)	5.37988	C13H26O4	0.282232	38.6635	7.14688e-08	4809.16	4365.62	2602.35	154261	151632	149452
neg	M-H	METAMECONINE	4.5808	C10H10O4	0.242924	0.15587	0.139629	278646	15864.2	282280	32090.1	28228.5	29585.9
pos	M+CH3OH+H	Val Pro	1.53892	C10H18N2O3	0.0934671	1.13284	0.125763	172841	180276	202558	216249	221366	191878
neg	M-H	PE(16:0/0:0)	9.1776	C21H44NO7P	0.19132	55.8849	1.25277e-05	1425.74	1462.08	836.724	73437.8	70140.8	64567.6
pos	M+H	Tulipalin A	0.7969	C5H6O2	0.0567656	1.08499	0.245152	121318	143057	139398	136832	147023	154236
pos	M+H	N-Cyclohexyl-2-benzothiazol-amine	8.38857	C13H16N2S	0.642704	0.0732388	2.34948e-05	778104	807364	891872	63236.4	61146.8	57054.3
pos	M+H	Xanthurenate-8-O-beta-D-glucoside	2.40007	C16H17NO9	0.232345	0.663397	0.00486811	289040	301474	338736	218750	213851	183860
pos	M+H-H2O, M+H, M+H-2H2O	Isovitexin	5.05073	C21H20O10	0.407219	1.1059	0.36374	6.50133e+06	6.24451e+06	7.55385e+06	8.6187e+06	7.05961e+06	6.77115e+06
neg	M-H	Genistein	6.26873	C15H10O5	0.204957	15.4492	8.65063e-05	276.481	15107.6	949.578	83198	85364.6	83779.3
pos	M+H	Catechin	3.79438	C15H14O6	0.241172	23.904	0.000105132	1706.04	8492.86	4084.17	115809	124493	101120
pos	M+H	4-Acetamidoantipyrine	5.52363	C13H15N3O2	0.183653	20.2695	7.46517e-05	3081.23	3409.08	3332.76	67421.9	72306.3	59380.7
neg	M-H	4-O-beta-D-Glucosyl-4-hydroxycinnamate	4.3522	C15H18O8	0.754516	26.0109	7.95683e-06	51249.9	4518	71422.8	1.07367e+06	1.07166e+06	1.16301e+06
pos	M+H-H2O, M+H	Theaflavin	5.83722	C29H24O12	0.471983	6.97337	0.00026598	46213.2	93749.7	71165.4	535065	508255	428955
neg	M-H	Dimboa glucoside	3.33708	C15H19NO10	0.247904	98.2557	2.39591e-06	951.744	1636.62	936.609	116128	120040	110181
pos	M+CH3OH+H	Mepindolol	11.6347	C15H22N2O2	0.156825	0.0689903	0.00452266	40223.3	45039.6	66891.8	3528.92	3593.02	3375.27
pos	M+H	Asp Phe	3.85963	C13H16N2O5	0.204939	0.0790493	0.000402849	72633.3	84782.8	97424.4	7650.12	6828.35	5666.48
pos	M+H-2H2O	9,10-Dihydroxy-12,15-octadecadienoic acid	6.73445	C18H32O4	0.107462	5.10674	6.21291e-05	6223.31	6298.36	3150.7	27694.9	26870.5	25469.5
pos	2M+NH4	Hypusine	9.27613	C10H23N3O3	0.563921	0.126624	2.98058e-05	623785	682386	717429	74085.6	89273	92877.8
pos	M+H-H2O, M+H	3' 4' 5 7-tetrahydroxyflavanone	5.44072	C15H12O6	0.707797	145.935	1.52143e-07	4304.97	9360.23	5599.93	921837	960016	929602
neg	M-H, M+K-2H	Procyanidin B1 (isomer of 1575)	4.8019	C30H26O12	0.424358	8.05621	0.000615121	37165.1	63909.3	44172.7	395411	328587	446142
neg	M-H	Lovastatin acid	8.84638	C24H38O6	0.13125	0.380771	0.128606	101370	26605.1	97887.6	31162.4	28027.5	26812.1
pos	M+H-H2O	Methoxyindoleacetic acid	6.89105	C11H11NO3	0.252456	0.0510779	0.000324598	110462	119734	144945	6441.63	6558.64	6161.16
pos	M+H	gamma-Glutamylproline	1.03098	C10H16N2O5	1.11069	45.4458	7.44483e-06	36917	58516.7	59629.9	2.22245e+06	2.48662e+06	2.33791e+06
pos	M+H-H2O, M+H	Sinapic acid	5.06335	C11H12O5	5.26161	0.000193359	0.000139089	4.61673e+07	4.97581e+07	5.82901e+07	9097.13	10374.1	10347.7
pos	M+H	Cinnamic acid	5.53625	C9H8O2	0.0557933	1.4457	0.0130203	12253.6	15552.5	16405.5	19811.8	22852.2	21252.7
neg	M-H2O-H, M+Na-2H	Urolithin A-8-O-glucuronide	4.3951	C19H16O10	0.338022	22.295	7.17097e-05	3564.22	24563	1964.04	244198	211815	214874
neg	M-H2O-H	Penicillic acid	5.24107	C8H10O4	0.116666	1.41653	0.432596	78203	300011	82098.4	219664	218989	213391
pos	M+H	p-Coumaroylagmatine	4.10805	C14H20N4O2	0.327605	1728.17	8.08905e-06	107.919	112.561	126.474	212613	197695	189290
pos	M+H	Homoeriodictyol	4.10805	C16H14O6	0.923745	0.333543	0.000124294	2.16957e+06	2.44e+06	2.5202e+06	809480	812923	755681
neg	M+FA-H	Antiarrhythmic peptide	0.81935	C19H30N6O8	0.420631	2.4745	0.00280057	188845	324739	185842	527989	588696	614044
neg	M-H	Naringin dihydrochalcone	4.90725	C27H34O14	0.359206	0.0151459	0.118892	510150	1868.47	526855	1937.58	2745.33	11051.8
pos	M+ACN+H	Ecgonine methyl ester	8.91272	C10H17NO3	0.245319	0.0738508	1.08916e-05	112229	123728	125190	8966.2	9129.07	8575.81
neg	2M-H	3-O-alpha-D-Xylopyranosyl-L-arabinose	0.754833	C10H18O9	0.433691	3.90192	0.000214278	98686.9	169703	97117.6	502778	463945	459456
neg	M-H	Amygdalin	4.51098	C20H27NO11	0.268651	229.326	0.000276037	615.14	744.051	425.807	133418	118540	157389
neg	M+K-2H	Gramineal	10.0258	C12H14N2O	0.102954	0.0978056	0.338761	8211.02	121164	7165.55	4797.5	3519.95	5036.94
pos	M+H, M+NH4	Pollenin A	4.81932	C15H10O7	1.85652	4.45755	6.33596e-05	1.27375e+06	2.30332e+06	2.0428e+06	8.45459e+06	8.64271e+06	7.95354e+06
pos	M+H	2-amino-9-methanesulfinylnonanoic acid	1.68807	C10H21NO3S	0.455681	0.0013246	4.4727e-05	348934	388004	418722	496.845	558.731	475.212
neg	M-H	Ethyl caffeate	6.55127	C11H12O4	0.12289	0.148805	0.0763098	21618	71779.6	33627.4	4914.32	5333.42	8654.23
pos	M+H	Luteolin-7-O-glucoside	5.36857	C21H20O11	1.4905	6.84724	5.25836e-05	476972	863431	795817	5.25545e+06	4.75494e+06	4.61683e+06
neg	M-H, 2M-H	Indolylmethyl glucosinolate	4.3522	C16H20N2O9S2	6.22704	0.00155851	0.116503	1.53732e+08	10869.5	153502337	213737	103386	161723
pos	M+CH3OH+H	Gly Pro Hyp	1.626	C12H19N3O5	0.496785	247.787	4.30045e-05	1742.08	1817.02	2041.6	504476	461765	421539
pos	M+H-H2O	5-Hydroxydantrolene	3.93812	C14H10N4O6	0.190809	0.355966	0.000384728	98514.3	102752	115452	39719.1	42253.3	30768.7
neg	2M+FA-H	Propacetamol	7.35035	C14H20N2O3	0.347939	24.1052	1.60402e-05	10141.6	7685.95	11461.1	252657	231400	221954
neg	M-H	5-Hydroxybenzofuran-2(3H)-one	6.09228	C8H6O3	0.959717	0.00239355	0.373955	8976.98	1.141e+07	8297.11	10117.7	8709.6	8524.5
neg	M-H2O-H	Monic acid	7.75578	C18H30O6	0.110988	0.0602074	0.103306	47635.5	3591.22	49594	2047.98	2031.87	1990.3
pos	M+H	N-Acetylserotonin glucuronide	3.8853	C18H22N2O8	0.265233	10.2011	0.000835334	3026.77	3156.98	37912.6	165223	152032	132576
pos	M+CH3OH+H	Paeonol	4.08275	C9H10O3	0.0621737	1.29593	0.0074593	24366.9	27288.4	28477.4	36477.9	34320.6	33048
neg	M+FA-H	5-Hydroxymethyluracil	0.849117	C5H6N2O3	0.454352	14.9464	3.27333e-07	20849.5	35853	25848.2	418885	406242	408709
neg	M+FA-H	Docosenic acid	11.9185	C22H42O2	0.0584064	2.34554	0.00863353	4130.96	7103.62	4065.27	13999.6	10932.3	10954.6
neg	M-H	Pheophorbide a	12.2886	C35H36N4O5	0.211061	2.77282	0.064027	48080.8	82680	47316.2	238271	153685	101819
neg	M-H	7-Hydroxy-6-Methoxydihydroflavonol	7.64913	C16H14O5	0.157036	0.0156665	0.362991	3817.06	295640	4359.98	1919.56	1508.8	1331.41
neg	M-H	DG(20:5(6E,8Z,11Z,14Z,17Z)-OH(5)/8:0/0:0)	9.24345	C31H50O6	0.0962374	2.2083	0.00818675	12465.3	21435.4	12267.1	38254.2	33440.8	30257
pos	M+H-H2O	Oxyglutinosone	6.24958	C14H20O3	0.0431023	0.75925	0.0254921	15477.5	18036	15841.3	13450.1	13148.8	10873.8
neg	M+Cl	Trehalose	1.44135	C12H22O11	1.07591	0.0213945	0.381294	25104	1.47986e+07	18379.8	111770	105514	100255
pos	M+H	Daphnetin-8-glucoside	4.14685	C15H16O9	0.324774	11.4739	0.000267703	14087.2	24609.2	18209.1	249340	207014	196572
neg	M-H	Phthalic acid	4.76757	C8H6O4	1.0301	0.0294447	0.110998	4.18689e+06	137729	4.22812e+06	80875.8	87312.1	83645.2
pos	M+Na	Daphylloside	4.3527	C19H26O12	0.255882	1.96452	0.00207273	123023	128315	144175	290352	253440	233202
pos	M+CH3OH+H	Tanshinone IIA	4.88968	C19H18O3	0.0575598	1.15027	0.206925	67301.6	69592.2	67645.4	87805.3	82197.6	65271.9
neg	M-H, M+Cl	Violanthin	5.0169	C27H30O14	0.704909	0.380438	0.308836	3.314e+06	20675.9	5.19462e+06	1.13435e+06	1.0658e+06	1.04472e+06
pos	M+H	Cytidine	0.8339	C9H13N3O5	0.236989	0.687514	0.00304986	317540	367725	349515	221487	240497	249441
pos	M+H	3',4',5-Trihydroxy-6,7-dimethoxyflavone	5.61185	C17H14O7	0.417249	120.357	0.000242588	2559.8	2669.91	2999.91	377992	325581	286923
pos	M+H-H2O	(5Z,8Z,11Z,13E,15S,17Z)-15-hydroperoxyicosa-5,8,11,13,17-pentaenoic acid	8.48122	C20H30O4	0.247355	0.00272351	1.23609e-05	105746	114543	120565	243.094	288.377	396.846
neg	M-H	Rhamnofuranose	1.67158	C6H12O5	0.413775	0.0169109	0.37381	13300.9	2.13057e+06	11299.8	9659.36	13819	12967.5
pos	M+H	MG(0:0/18:3(9,11,15)-OH(13)/0:0)	7.2859	C21H36O5	0.126277	0.343625	0.000320055	42292.1	44111.4	49563.6	18289.5	14061.2	14371.1
pos	M+H	Luteolin	2.4526	C15H10O6	0.449589	244.031	9.06195e-06	1444.81	1506.96	1693.22	390210	391892	351422
neg	M-H	Hesperetin	6.17987	C16H14O6	0.0649825	0.0927692	0.12657	17487.7	756.259	19053.8	784.23	1116.66	1559.2
pos	M+H-H2O, 2M+H	4-Methoxycinnamic acid	5.58738	C10H10O3	0.166206	5.09926	5.22275e-06	10319.8	13327	14089.6	62234.5	65969.5	64223.8
neg	M-H	5-Hydroxyferulate	7.16163	C10H10O5	0.086416	0.128652	0.0443721	9952.09	29500.5	17363.9	2770.36	2491.42	2047.8
pos	M+H	N'-Formylkynurenine	2.03007	C11H12N2O4	0.190461	0.203594	1.1117e-06	81975.7	86259.8	85201.5	18251.1	16883.5	16463.6
pos	M+ACN+Na	17-Aminogeldanamycin	8.41573	C28H39N3O8	0.301244	0.443852	0.000947202	346748	314938	285194	154998	142527	122748
pos	M+H	Isoquercitin	5.58738	C21H20O12	0.400769	94.0958	0.000150138	3019.58	3149.47	3538.75	342985	301774	268705
neg	M+FA-H	Zoapatanol	7.72893	C20H34O4	0.114608	0.00621767	0.357683	2618.6	154302	1943.78	333.256	330.635	323.871
neg	M-H	Tiglic acid	3.98792	C5H8O2	0.0361976	0.0804126	0.289738	1410.46	12705.4	1094.25	212.695	808.458	201.933
pos	M+H-H2O	Echinocystic acid	8.58917	C30H48O4	0.145001	3.71273	1.06867e-05	14886.4	16008.4	12283.7	52188.8	52915.2	55205.9
pos	M+H	7-Glucosyl-luteolin	5.12743	C21H20O12	2.30898	8.54385	0.000203553	984027	1.51252e+06	1.49593e+06	1.21614e+07	1.20868e+07	9.86288e+06
pos	M+2Na-H	6-Methylthioinosine	7.99928	C11H14N4O4S	0.345964	9.80659	0.00128976	24276.2	25320.5	28450.1	308999	243849	212524
pos	M+H	5,7,4'-Trihydroxy-8-methylflavanone	4.29405	C16H14O5	0.0225337	0.267152	0.00132708	1574.92	1156	1298.88	361.917	368.492	346.159
neg	M-H	1-O-Galloyl-6-O-cinnamoylglucose	5.90295	C22H22O11	0.130597	3.4811	0.0509748	1671.1	44109.6	1644.52	52272	55714.8	57105.3
pos	M+H-H2O, M+H	Neobyakangelicol	7.16607	C17H16O6	0.279324	0.00421054	0.000137347	127166	147010	162020	1016.88	422.679	397.063
neg	M-H	2-Acetamidophenol	4.46972	C8H9NO2	0.186782	0.0245878	0.116633	135711	2255.21	143946	2338.62	2320.23	2272.76
neg	M-H	Naringin	5.32058	C27H32O14	0.896978	52.4859	3.15623e-07	22938.1	39444.4	24719.8	1.53124e+06	1.48257e+06	1.55783e+06
pos	M+Na	4alpha-methyl-5alpha-cholesta-8,14,24-trien-3beta-ol	7.00815	C28H44O	0.283052	94.5908	1.1204e-06	1498.78	1352.49	1922.49	148273	146648	156633
pos	M+H	Isorhamnetin	5.40633	C16H12O7	0.347878	39.5297	3.26651e-06	7127.06	6387.05	4001.72	219245	239660	233491
pos	M+H	alpha-Camphorene	6.28937	C20H32	0.166443	3.13997	1.16709e-05	22566.1	23536.9	26446	78212.5	76608	72981.5
pos	M+CH3OH+H	Aurin	6.85145	C19H14O3	0.0676353	5.90132	0.000216325	1297.07	1136.12	2869.44	10933.4	10702.1	9657.05
neg	M-H	Baohuoside I	6.07885	C27H30O10	0.13382	2.12027	0.178752	17053	111480	12554.7	102444	102087	94612.7
pos	2M+NH4	Oct-trans-2-en-1-ol	7.19278	C8H16O	3.88451	0.0307542	1.70024e-05	2.69953e+07	2.85582e+07	3.09484e+07	946990	869684	843624
pos	M+H, M+ACN+H	2-Pyrroloylglycine	6.6296	C7H8N2O3	0.69708	0.000389693	2.09545e-05	859425	864671	979140	153.3	350.921	549.21
neg	M+FA-H	Germacrone	6.67018	C15H22O	0.115845	0.00568985	0.35294	2877.7	155061	2812.89	222.766	254.615	437.268
pos	M+H-H2O, M+ACN+H	N-(2,3-Dihydroxypropyl)valine	0.892667	C8H17NO4	0.46508	23.3393	2.06353e-05	16347.8	16963.2	20860.1	424418	449921	389979
pos	M+H	Gallocatechin gallate	4.7096	C22H18O11	1.5301	2.50954	0.00158781	2.15384e+06	3.75301e+06	3.10961e+06	8.25428e+06	7.37165e+06	7.00122e+06
pos	M+H	Tributyl citrate	10.5265	C18H32O7	0.304331	0.146227	0.000567972	172865	201651	232808	30931.8	29946.5	27928.9
pos	M+H-H2O, M+H, M+NH4	3-Oxo-2-(2-entenyl)cyclopentaneoctanoic acid	7.85267	C18H30O3	0.19277	0.34966	9.46574e-05	98388.1	111500	108836	35221.3	35498.2	40725.5
neg	M-H2O-H	Urolithin C 3-glucuronide	4.4487	C19H16O11	0.42443	136.76	5.63289e-05	2699.54	3012.18	1723.81	361310	301779	353796
neg	M-H, M+Na-2H	Narcissoside	5.22025	C28H32O16	0.180867	1.52217	0.28864	316716	37558.6	310197	296882	341362	373195
neg	M+FA-H	2-Hydroxyestriol	7.32353	C18H24O4	0.120724	0.0721895	0.118397	56515.3	2903.7	64211.4	3011.1	2987.42	2926.3
neg	M+Cl	PA(PGD1/i-12:0)	8.5161	C35H63O11P	0.421214	0.12428	0.11515	289115	989514	306869	65959.7	66073.3	65013.3
neg	M+FA-H	Atractylodin	7.99572	C13H10O	0.00622713	1.23238	0.543274	651.659	1684.04	641.297	1162.04	1227.37	1279.38
neg	M+FA-H	Apigenin-7-(6''-O-acetyl)-glucoside	4.33933	C23H22O11	0.0663307	0.418533	0.528519	6858.73	114612	6749.66	21305.9	12134.3	20224.2
pos	M+H-H2O	Irisxanthone	5.17822	C20H20O11	0.276678	0.587547	0.00326308	332001	346283	389084	224657	225059	177413
neg	M-H	Ellagic acid arabinoside	4.82438	C19H14O12	0.153648	0.0332456	0.120374	85618.9	2077.51	104372	2154.35	2137.4	2093.68
neg	M-H, M+Cl	Pinoresinol 4-O-glucoside	5.284	C26H32O11	0.306963	0.412185	0.293792	939044	21016.4	806464	261622	225004	241508
pos	M+Na	Gibberellin A85	6.48558	C19H24O7	0.23488	60.9198	8.95914e-05	1429.25	2065.09	1674.98	114821	107279	92812.9
pos	M+H-H2O, M+H	Orsellinic acid 2-O-beta-D-glucoside	4.19603	C14H18O9	0.11368	10.2468	7.64827e-06	1938.94	3598.89	2272.31	25783.4	27898.2	26347.5
pos	M+H	Quillajasaponin	10.497	C30H46O5	0.174656	232.823	0.000284524	177.894	184.148	381.265	65778	58183.5	49097.8
neg	M+Na-2H	cefuroxime axetil	5.19575	C20H22N4O10S	0.378908	41.7909	1.41178e-05	3818.07	6565.57	9305.42	253515	285538	283769
pos	M+H-H2O	5alpha-Hydroxytriptolide	6.04287	C20H24O7	0.286591	84.5798	9.34142e-06	830.596	2607.22	2051.89	165476	150510	148333
pos	M+H	Quercetin-3-glucoside	4.97573	C21H20O12	0.808292	6.41615	0.000285524	162466	265760	255296	1.65822e+06	1.37391e+06	1.35345e+06
neg	M+FA-H	Chamaechromone	6.20617	C30H22O10	1.24833	876.948	4.23328e-07	6368.02	1474.09	2074.24	2.82026e+06	2.98336e+06	2.89252e+06
pos	M+H-H2O	Quercetin-3-O-galactoside	5.826	C21H20O12	0.279161	0.316828	0.000167914	197811	206320	231821	67885.7	71820.1	61781.8
pos	M+H-H2O	Vulgamycin	5.29557	C22H20O10	0.47648	99.0992	2.34569e-06	3183.52	5995.62	3730.87	438476	435428	405467
neg	M-H2O-H, M-H	9-(2,3-Dihydroxypropoxy)-9-oxononanoic acid	6.3319	C12H22O6	0.20597	0.0125277	0.360973	6675.36	504581	7798.98	1865.43	2389.96	2247.16
neg	M+Cl	Theophylline	1.37653	C7H8N4O2	0.745716	0.0380608	0.383887	46744.1	7.21574e+06	28226.6	97351.7	91661.5	88477.1
pos	M+ACN+H	Deoxycholylarginine	10.2592	C30H52N4O5	0.251227	0.15345	4.78e-06	143400	132918	140295	18775.6	24397.1	20756.5
pos	M+H	3-chloro-N-[[1-[(2,5-dimethylfuran-3-yl)methyl]piperidin-4-yl]methyl]-4-methoxybenzenesulfonamide	4.172	C20H27ClN2O4S	0.209978	18.1713	3.7828e-05	7410.83	3411.4	3523.22	93752.5	86736.3	80186.4
neg	M+FA-H	2-[4-Acetamido-3-(4-chlorophenyl)sulfanyl-2-methylindol-1-yl]acetic acid	1.44135	C19H17ClN2O3S	0.79693	281.124	1.72008e-06	3413.66	5870.14	3359.37	1.22224e+06	1.13157e+06	1.20049e+06
pos	M+CH3OH+H	4-Methylumbelliferone	1.94393	C10H8O3	0.149383	59.3156	4.44479e-06	664.243	692.817	778.449	44598.3	40558.7	41512
neg	M-H2O-H	9-Hydroxy-10E,12Z-octadecadienoic acid	9.04512	C18H32O3	0.118988	0.29241	0.31159	30634.6	164440	26925.5	23315.4	22306.5	19293.2
neg	M+FA-H	Damnacanthal	4.5808	C16H10O5	0.64088	289.382	1.5695e-05	2546.73	3443.51	1970.66	755602	826438	721697
neg	M+FA-H	7-Hydroxyethyl biscoumacetate	5.96792	C22H16O9	0.151557	24.3831	3.20828e-06	1458.12	2507.38	1516.19	42354.5	45852.8	45453.4
pos	M+H, 2M+H	Epicatechin gallate	5.16505	C22H18O10	1.41853	2.09556	0.006474	3.12437e+06	4.11937e+06	3.80054e+06	8.22984e+06	8.61506e+06	6.29904e+06
pos	M+H	3-hydroxy-7-methoxyisobenzofuran-1(3H)-one	4.208	C9H8O4	0.465717	5.16775	7.75077e-05	59635.9	118812	115355	511205	529920	477176
neg	M-H	[3,4,5-trihydroxy-6-(hydroxymethyl)oxan-2-yl] 2,4-dihydroxy-6-[(E)-2-phenylethenyl]benzoate	5.56767	C21H22O9	0.137486	0.0917049	0.279143	37867.3	1262	162253	8565.64	6113.02	3789.08
neg	M-H	Dihydrobenzoic acid pentose	5.03933	C12H14O8	2.55151	3.26219e-05	0.373723	9167.03	8.05194e+07	14834.5	1007.93	876.002	743.543
pos	M+H-2H2O	Senkyunolide	9.59585	C12H16O2	0.225189	0.0866151	3.96975e-06	97781.3	104432	106354	7654.11	9960.74	9111.68
pos	M+H-H2O	lysophosphatidylinositol	8.16092	C11H21O12P	0.323802	14.6136	0.000996546	13703.5	14293	16059.6	255429	213245	175142
neg	M-H	Procyanidin B2	5.89028	C30H26O12	0.529784	0.0252817	0.381681	13740.1	3.59866e+06	4245.89	29667.9	27860.7	33906.4
pos	M+CH3OH+H	4-Methylumbelliferyl acetate	4.55593	C12H10O4	0.170834	0.064679	0.000581391	51762.4	53948.3	69253.9	3804.36	3873.46	3638.72
neg	M-H	Gentiobioside	0.849117	C13H24O11	0.487873	173.119	5.18522e-05	2478.07	3353.49	1919.14	424580	495685	421532
neg	2M+Hac-H	Riddelliine N-oxide	6.09228	C18H23NO7	0.232965	0.0216942	0.118593	211576	2058.23	225147	2134.36	4380.32	3004.32
neg	M-H	beta-Phenylethanol beta-D-rutinoside	5.86623	C20H30O10	0.301579	6.89868e-05	0.0652892	323820	46636.6	283258	15.2153	15.0956	14.7868
pos	M+H	9-Octadecenamide	9.47818	C18H35NO	0.0655336	0.715158	0.0216201	27097.3	31866.8	33682.8	19355.3	23015.9	23885.8
pos	M+H	8-Propyloxycaffeine	6.86448	C11H16N4O3	0.1658	0.321509	0.000179973	70279.9	73303.2	82363.5	24784.2	25909.3	21950.3
pos	M+H	6-Methoxyquinoline	6.5117	C10H9NO	0.851718	4.98635e-05	2.73372e-05	1.22219e+06	1.38216e+06	1.42769e+06	131.447	35.8897	33.7146
pos	M+CH3OH+H	Cowagarcinone B	6.10587	C20H20O6	0.285592	60.5754	3.71887e-05	2384.83	2487.42	2794.86	152743	168937	142758
neg	M+FA-H	Fenobam	5.07365	C11H11ClN4O2	0.304644	5.45405	0.000597294	22020.6	74824.6	21670.5	220991	212643	212756
pos	M+H-H2O	Isohydroxymatairesinol	6.4728	C20H22O7	0.115752	3.41968	0.0030169	7178.77	17620	7551.74	40454.5	37274.5	32899.6
pos	M+H	triandrin	6.17048	C15H20O7	0.129843	6.59042	0.000383252	10598.6	1837.75	4493.26	34832.3	38773.6	37967.1
pos	M+CH3OH+H	3-Oxo-alpha-ionol	9.74093	C13H20O2	0.118337	53.2583	8.07815e-06	465.537	485.563	545.579	24998.8	26633.7	28078.1
pos	M+K	Angelicoidenol 2-O-beta-D-glucopyranoside	5.50095	C16H28O7	0.228939	8.36309	0.000307908	7942.81	15400.7	17056.2	115616	124769	97481
pos	M+H	Kaempferol-3-O-alpha-L-arabinoside	5.51223	C20H18O10	0.44425	0.329142	0.000224663	510967	532947	598819	201464	179639	159589
pos	2M+H	Nookatone	7.219	C15H22O	0.957591	148.25	5.0691e-05	8219.26	18013.9	8656.72	1.90951e+06	1.62699e+06	1.63591e+06
neg	M-H	Kaempferitrin	6.09228	C27H30O14	0.398829	0.0214272	0.383176	45.0114	2.04652e+06	44.2957	21323.6	11793.9	10735.5
pos	M+H	Rutin	4.97573	C27H30O16	1.39256	4.57547	0.00191264	801710	1.18271e+06	1.16155e+06	5.79613e+06	4.38573e+06	4.21242e+06
pos	M+NH4, M+Na	4-O-Beta-D-Glucosyl-4-Coumaric Acid	4.33963	C15H18O8	0.354645	0.355609	0.00070294	342200	356921	401036	165159	119188	106879
pos	M+Na	delta-24-Cholesterol	6.81092	C27H44O	0.385563	14.6216	5.35991e-05	5938.19	36696.8	18658.1	317555	303354	275291
pos	M+Na	Pinolidoxin	5.28458	C18H26O6	0.206129	37.2714	1.18384e-06	2032.08	2119.5	2381.46	82845.2	82810.4	77839.9
pos	M+H-H2O	DG(16:0/0:0/20:5(5Z,8Z,11Z,14Z,16E)-OH(18R))	13.5485	C39H66O6	0.188129	3.31839	0.000179562	22953	35733.6	27593.9	96956.1	100222	89134.7
pos	M+H	1-O-P-Coumaroylglycerol	5.25107	C12H14O5	0.53553	0.00177142	0.000114007	471189	533887	593743	952.115	969.41	910.659
neg	M-H2O-H	2''-Methoxy-(R)-oleuropein	4.60322	C26H34O14	1.21982	0.0193027	0.121171	6.11294e+06	3278.04	6.00616e+06	80185.4	75334.3	78475.1
neg	M-H	Resveratrol-3-O-beta-d-glucopyranoside	4.99317	C20H22O8	0.421106	0.0392138	0.10729	719082	34720.8	685225	19345.4	19723.1	17361.2
pos	M+Na	Xyloketal	7.41757	C30H48O3	0.158134	1.86079	0.000286217	51440.8	53653.7	60285.3	106303	96695.7	104738
pos	M+H	PC(18:1/0:0)	9.48822	C26H52NO7P	0.105205	8.38665	8.29042e-05	2194.06	3653	2571.3	24086.1	25270.1	21245.6
neg	M+Cl, 2M-H, M-H	Eriodictyol-7-O-glucoside	5.41575	C21H22O11	1.92627	140.614	1.99823e-05	49658.6	21320.9	77633.5	7.47775e+06	6.96657e+06	6.4527e+06
pos	M+ACN+H	25S-Inokosterone	9.795	C27H44O7	0.0117081	1.22737	0.262616	1831.68	2110.63	2658.92	3216.35	2699.71	2186.08
pos	M+H	Kynurenine	1.89528	C10H12N2O3	0.147913	4.46304	0.00213623	2992.66	10648.8	23705.8	55791.6	57028.3	53862.3
pos	M+ACN+H	Morroniside	3.99032	C17H26O11	0.454972	415.98	0.000267841	875.901	913.581	1026.5	452299	375129	343965
pos	M+H	1,3,7-Trimethyluric acid	6.85145	C8H10N4O3	0.126558	0.323663	0.000186091	41087.6	42855.1	48152	15231.2	14690.2	12832.8
pos	M+K	Didanosine	3.48987	C10H12N4O3	0.0989689	5.54015	8.94269e-05	3772.74	3935.04	4421.41	24227.2	22639.8	20330.5
pos	M+H-H2O	Saikogenin A	7.219	C30H48O4	0.424725	9.78405	0.000183253	36003.2	37552	42193.4	427965	356664	347860
neg	M-H	Phloretin-2'-O-(2''-O-xylosylglucoside)	5.92905	C26H32O14	0.313035	57987.3	3.18279e-08	2.54224	4.37165	2.50181	184756	181855	179381
pos	M+ACN+H	p-Hydroxyl-ethotoin	4.48127	C11H12N2O3	0.326352	0.368749	0.00148229	298797	311651	350171	159750	101155	93322.6
neg	M+FA-H	Pravastatin lactone	7.32353	C23H34O6	0.0996809	0.0664141	0.116976	39798.2	1813.34	42308.7	1880.41	1865.62	1827.46
neg	M-H2O-H	Adenosine diphosphate ribose	0.858717	C15H23N5O14P2	0.30218	0.349611	0.143016	483304	113818	555105	118028	125080	159724
neg	M+FA-H	PG(PGE1/i-15:0)	9.2969	C41H75O13P	0.347818	0.112378	0.12385	454467	39291.3	580883	40744.5	40424.1	39597.1
pos	M+H-2H2O	gamma-Glutamyldopa	4.9883	C14H18N2O7	0.392889	0.000433097	3.96207e-06	270220	296887	291746	222.849	61.8888	87.2291
pos	M+H	Vitexin rhamnoside	4.92465	C27H30O14	1.21342	19.1003	0.00162346	152577	154974	161008	3.68636e+06	2.8469e+06	2.41638e+06
pos	M+H-H2O, M+H	Tyrosine	5.02677	C9H11NO3	0.459329	0.0519701	2.97557e-05	381685	409487	445541	19528.2	22871.7	21872.1
neg	M-H	3-Hydroxytridecanoic acid	8.59508	C13H26O3	0.0828333	0.0307968	0.0767093	8690.59	30843.4	11539.6	518.478	531.986	522.437
pos	M+Na	(2R,3Z)-Phycocyanobilin	10.6521	C33H38N4O6	0.145469	32.7813	0.000111305	1702.9	958.761	1077.26	43615.5	43309	35642.4
pos	M+ACN+Na	Malvidin 3-rhamnoside	4.90068	C23H25O11+	0.387698	76.4591	0.00164605	3569.46	3723.01	4183.18	366907	270271	240241
pos	M+H	Spiraeoside	5.41785	C21H20O12	0.372505	0.450663	0.000471987	440158	459092	515836	215459	227977	194291
pos	M+H-H2O, M+H	(11S,12S,13S)-Epoxy-hydroxyoctadeca-cis-9-cis-15-dien-1-oic acid	8.02645	C18H30O4	0.378978	0.0136312	0.000112373	243587	263349	303571	3659.54	4725.45	2663.16
pos	M+Na	Amarogentin	6.18213	C29H30O13	0.18433	0.623896	0.00229115	160035	166920	187551	107129	114403	99466.7
pos	M+H	(2R)-2-(beta-D-Glucopyranosyloxy)-2-phenylacetamide	4.23382	C14H19NO7	0.220784	49.4605	3.21885e-06	1745.84	1820.94	2046.01	95024.4	94959.8	87627
pos	M+H-H2O	Kaempferol-7-O-neohesperidoside	5.96517	C21H24O8	0.213046	308.434	2.77346e-05	450.952	154.162	220.696	92760.1	81414.7	80532.5
neg	M-H	alpha-Campholonic acid	7.10905	C10H16O3	0.356345	0.00204277	0.372529	3091.91	1.56534e+06	2381.48	1069.81	1128.48	1010.53
pos	M+H	Corymboside	4.7096	C26H28O14	1.8927	15.5188	0.00473243	329716	606878	521487	1.00109e+07	6.49683e+06	6.11995e+06
pos	M+H-2H2O	cis-Caftaric acid	4.31835	C13H12O9	0.138107	18.764	0.000442636	1893.32	1974.76	2218.84	44818.5	35235.7	34160.6
neg	M-H	Kainic acid	0.956233	C10H15NO4	0.565899	13.1137	2.83618e-06	39819.1	68473.2	39185.9	663752	621703	648525
pos	M+H	3-alpha,20-alpha-Dihydroxy-5-beta-pregnane 3-glucuronide	8.17458	C27H44O8	0.427576	0.00545531	0.000112613	356517	299657	374940	2949.96	1451.76	1223.33
pos	2M+Na	Betaine	14.8338	C5H11NO2	0.905138	0.119558	0.000144993	1.59577e+06	1.64969e+06	1.94053e+06	221747	212105	186176
pos	M+H	2'-O-Methyladenosine	2.5957	C11H15N5O4	0.181097	0.453419	0.000630188	104854	109364	122882	54272	54163.5	44412
pos	2M+H	4-Hydroxyphenylglycine	5.73965	C8H9NO3	0.20902	48.6904	4.56484e-07	1588.5	1656.84	1861.62	85350.6	82595.7	80713.7
pos	M+H	Myricetin-3-O-galactoside	4.85543	C21H20O13	1.60302	12.1312	9.62459e-05	367332	493446	436398	5.74631e+06	5.29494e+06	4.69507e+06
pos	M+H-H2O, M+H, M+H-2H2O	Clareolide	8.14777	C16H26O2	0.881186	0.00171192	9.24552e-05	1.33951e+06	1.36704e+06	1.62494e+06	2891.78	2450.87	2072.52
neg	M+FA-H	Protocatechuic acid 4-glucoside	1.67158	C13H16O9	0.457556	134.51	3.15696e-06	3001.43	669.74	5080.28	371670	404785	400702
pos	M+NH4, M+Na	Acuminoside	6.15762	C21H36O10	0.406616	122.096	2.78434e-06	2132.76	2985.45	2499.46	306884	325241	297960
neg	M-H2O-H, M-H	Polydatin	5.3557	C20H22O8	0.278755	2.95243	6.46146e-05	81456.6	58482.4	83273.5	222982	214719	221319
pos	M+CH3OH+H	18-HEPE	6.93173	C20H30O3	0.284548	0.0069025	4.80927e-05	139332	147551	166432	1051.9	1071.01	1006.1
neg	M+FA-H	Isoliquiritin apioside	4.3951	C26H30O13	0.532589	109.906	4.1228e-05	8593.63	3804.78	2177.41	582376	488487	531111
neg	M-H	Dipteryxin	7.21657	C17H14O6	0.160001	0.00742455	0.235784	46444.3	1488.81	185733	553.008	593.346	588.511
pos	M+H	Histidine	0.69035	C6H9N3O2	0.450188	0.0373894	0.000519352	323206	405282	449652	13956.9	15196.4	14896.6
pos	M+H	LPE 18:2	8.71098	C23H44NO7P	0.0644905	2.21066	0.0224532	7089.2	7615.85	7207.05	11783.3	20223.8	16433
pos	M+H-2H2O	Shanzhiside	5.12743	C16H24O11	0.151315	3.65745	0.000140111	15073.4	16701.4	16783.5	59492.7	64178.6	53928.5
neg	M-H	Epigallocatechin 3,5-digallate	5.03933	C29H22O15	1.32469	2.52266	0.00213191	1.80242e+06	3.09946e+06	1.77376e+06	5.99865e+06	5.50905e+06	5.33264e+06
neg	M+FA-H	Icariside F2	5.10932	C18H26O10	0.678471	139.757	4.49147e-06	7899	6749.78	3862.77	852702	910028	824381
pos	M+H-2H2O	3-Hydroxyphloretin 2'-O-xylosyl-glucoside	5.37988	C26H32O15	0.485388	107.757	1.21864e-05	3835.15	4000.13	4494.55	467849	449344	411438
neg	M-H2O-H	Glucuronidated Sn-38	0.927367	C29H30N2O11	0.590394	2.82774	0.00111736	295013	507306	290322	1.09897e+06	1.00332e+06	987416
pos	M+H	3-p-coumaroylquinic acid	4.24607	C16H18O8	0.0601113	1.97049	0.026004	9136.87	7447.42	7083.01	19184.3	11822.1	15629.7
pos	M+NH4	MG(0:0/a-15:0/0:0)[rac]	7.29888	C18H36O4	0.529308	0.12616	1.95588e-06	573295	592450	616168	76109.6	74270.8	74425.6
pos	M+Na	Bryodulcosigenin	7.73238	C30H50O4	0.257612	0.305942	0.000137736	165672	172799	194156	55213.8	55082.1	52657.1
pos	M+ACN+H	4-(2-Amino-3-hydroxyphenyl)-2,4-dioxobutanoic acid	3.71938	C10H9NO5	0.324855	0.011833	2.85616e-05	180936	200059	212440	2360.67	2403.55	2257.88
pos	M+H	Benzoic acid	4.6724	C7H6O2	0.388371	3.06496	0.00109249	86308.8	179311	157322	396659	432872	466765
neg	M-H	24-Hydroxytetracosanoic acid	13.6897	C24H48O3	0.0438908	2.18952	0.00651113	2610.56	4489.14	2569.05	7542.67	6313.79	7313.44
pos	M+H-2H2O	dl-alpha-Tocotrienol	6.68108	C29H44O2	0.108931	3.8568	0.000278136	7312.09	7626.64	8569.29	33769.4	27669.3	29227.1
pos	M+H	3,4',7-Trihydroxyflavanone	4.13373	C15H12O5	0.0426407	1.78542	8.73205e-05	4077.49	4252.89	4778.55	7826.13	7734.7	7844.16
pos	M+H-2H2O	Triptolide	5.35687	C20H24O6	0.0942955	8.87487	0.000328387	1855.08	2361.6	2174.03	17569.2	17338.1	21809.4
pos	M+H	Asp Ile	2.47793	C10H18N2O5	0.0973345	7.7508	0.000228314	1965.52	3655.83	2303.46	20886.7	22522.6	18014.3
neg	M+FA-H	coumaryl acetate	4.22768	C11H12O3	0.266604	13.8476	1.22299e-05	12709.5	1532.89	16699.5	142845	139105	146522
pos	M+H	Quercetin-3-xyloside	5.32057	C20H18O11	0.673146	169.242	5.77629e-07	2963.1	8587.2	3463.25	860970	817528	862428
pos	M+H-H2O, M+H	Ampeloptin	3.48987	C15H12O8	0.418509	2.57674	6.06273e-05	194530	202899	227977	568027	526677	516808
pos	M+H	Apigenin 6-C-|A-L-arabinopyranosyl-8-C-|A-D-xylopyranoside	5.05073	C25H26O13	0.942299	107.157	0.000325681	17043.2	19955.5	10274.4	1.97922e+06	1.53987e+06	1.54656e+06
neg	M+FA-H	2-Hydroxyglutaric acid diethyl ester	1.39682	C9H16O5	0.304556	65.6073	1.4844e-06	1743.1	2997.45	3268.84	176578	180951	167945
pos	M+CH3OH+H	Tuberosin	6.48558	C20H18O5	0.235074	35.1613	8.09163e-06	2809.84	2930.72	3292.95	112806	103376	101447
neg	M+FA-H	Mulberrin	7.21657	C25H26O6	0.0165673	2.51239	0.0749127	355.367	611.091	349.716	1539.4	628.709	1138.64
neg	M-H	Angelical	3.27578	C11H8O4	0.0897393	7.13284	0.00261488	186.619	6634.55	835.46	19253.7	19427.6	15932.2
neg	M+FA-H	3-Hydroxystachydrine	0.81935	C7H13NO3	0.186341	21.4933	0.000198046	2154.67	3705.19	3701.73	64018.6	78432	63059.2
neg	M-H2O-H	15-Hydroxy-3-dehydrodeoxyfruticin	6.28112	C20H24O7	0.215417	0.0110433	0.371188	2393.2	570907	4259.63	2701.71	2060.8	1615.65
neg	M-H	Mirificin	5.36817	C26H28O13	0.682795	89.3355	5.60506e-06	12184	306.149	16971.5	929057	841051	861864
neg	M+FA-H	12-Hydroxyheptadeca-5,8,10-trienoic acid	6.96105	C17H28O3	0.203128	0.00316731	0.333939	12920.6	446761	16267.7	936.363	288.51	282.608
neg	M+FA-H	Chrysosplenetin	5.03933	C19H18O8	0.16864	23.3941	0.000339182	2985.29	2663.08	1524.03	63890.5	47683.7	56217.3
neg	M-H	Kaempferol-3-O-alpha-L-(3-trans-p-coumaroyl-rhamnopyranoside)	6.65777	C30H26O12	0.115688	1.90465	0.416206	118.632	200969	116.745	130143	128704	124377
pos	M+H, M+NH4, M+H-H2O	Farnesyl acetone	10.6386	C18H30O	0.630811	2.12957	0.00121556	578840	769178	686024	1.29419e+06	1.49928e+06	1.53816e+06
pos	M+Na	6-deoxoteasterone	10.0443	C28H50O3	0.0213392	0.454895	0.0134455	1583.05	1651.15	1855.24	1167.53	653.202	494.431
pos	M+NH4	9,12-Octadecadiynoic acid	7.364	C18H28O2	0.222684	0.249011	3.51047e-05	125108	115220	128772	26719.1	31254.6	33936.6
pos	M+H-H2O	Episyringaresinol	6.4728	C22H26O8	0.214237	41.9037	1.81308e-06	1946.88	2030.63	2281.62	88974.2	89848	83458.4
pos	M+H	2-Amino-3-(2,4,5-trihydroxyphenyl)prop-2-enoic acid	3.92472	C9H9NO5	0.143923	0.306778	0.000142896	51781	54008.5	60683.9	17326.4	17571.4	16172.6
pos	M+H-H2O	Nortestosterone laurate	6.81092	C30H48O4	0.323937	6.63687	7.84073e-05	32530	33929.4	38123	248497	236776	208826
pos	M+H-2H2O	MG(PGF1alpha/0:0/0:0)	8.9797	C23H42O7	0.16988	0.000743103	1.73165e-08	53339.6	53080.2	54366	40.1665	40.8962	38.4177
pos	M+H-H2O	kaempferol 7-O-glucoside	6.15762	C21H20O11	0.0372761	0.371791	0.0018631	3932.67	4101.84	4608.83	2164.88	1307.52	1228.28
pos	M+H-H2O, M+H	Ursolic aldehyde	14.5021	C30H48O2	0.145149	16.091	0.00114151	3513.68	3457.45	1009.68	40682.9	51897.3	35838.9
pos	M+H	Vitexin 2''-O-p-coumarate	6.10587	C30H26O12	0.490716	17.9977	1.28885e-05	24629.9	25689.4	28864.6	498192	485434	441500
pos	M+H	Gossypetin	5.73965	C15H10O8	0.102142	0.844588	0.0322038	131118	136759	153662	119074	118615	118338
pos	M+H-H2O, M+H, M+H-2H2O	Alisol B 23-monoacetate	7.24477	C32H50O5	0.525166	246.446	7.81784e-05	1960.92	2045.27	2298.07	579610	479376	494671
pos	M+H	apigenin-7-O-glucoside	5.47542	C21H20O10	0.770042	523.532	8.31022e-06	1827.8	2366.71	2142.06	1.16615e+06	1.11544e+06	1.0358e+06
neg	M-H2O-H	8-Deoxylactucin	6.22868	C15H16O4	0.147042	38.4247	5.6393e-06	870.783	1497.4	856.936	39076.4	41500.2	43348
pos	M+H	Ritalinic acid	5.35687	C13H17NO2	0.137889	0.719285	0.0043808	121186	126399	142021	93503.2	94231.8	92502.3
neg	2M+Hac-H	11-Mercaptoundecanoic acid	7.05477	C11H22O2S	0.29205	0.000219463	0.0543627	124050	342838	123570	43.7195	43.3757	42.4883
pos	M+H-H2O	Arg Pro	1.30898	C11H21N5O3	0.663117	0.0156707	5.98435e-05	759086	809770	915413	13832.9	12858.4	12239.1
pos	M+Na	DG(14:0/0:0/PGJ2)	10.1526	C37H62O7	0.384378	0.0035174	8.17932e-08	271193	272972	280815	1300.13	675.18	926.476
neg	M-H2O-H	Isoglobotriaose	2.6452	C19H34O15	0.851257	26.1522	9.40733e-07	43374.6	74587.2	42684.8	1.35113e+06	1.42695e+06	1.42318e+06
neg	M-H	2-Hydroxycampholonic acid	5.15702	C10H16O4	0.160696	0.049352	0.0754678	94678	13516.2	90388.3	3595.94	2650.29	3554.21
pos	M+H	Isorhamnetin-3-O-glucoside	5.40633	C22H22O12	0.278205	22.1155	8.27634e-06	6858.33	7767.22	5835.69	159074	151360	142077
pos	M+Na	20alpha-hydroxy cholesterol	8.12088	C27H46O2	0.13757	1.93746	0.00218054	36631.7	38207.5	42929.9	84784.1	75544.8	67843.7
pos	M+H	Scutellarein-7-glucuronide	1.9189	C21H18O12	0.218409	2.46224	0.000519443	57855	60343.8	67802.3	169390	144467	144122
neg	M-H2O-H	Apigenin 7-O-diglucuronide	4.37183	C27H26O17	0.335218	311.36	4.95105e-05	429.338	738.292	861.544	208311	231226	192267
neg	M-H	Asiatic acid	10.0392	C30H48O5	0.179888	20.7134	0.00182389	2557.74	4398.3	2517.06	82261.1	57936.4	56022.3
pos	M+H	Diosmetin-7-O-Beta-D-glucopyranoside	5.52363	C22H22O11	0.12476	1.19126	0.152325	220827	230326	258795	308228	301352	236149
pos	M+H	Benzyl glucopyranoside	4.63872	C13H18O6	0.147715	0.32689	0.000179849	56224.7	58643.4	65891.7	18359.9	19430	21298.5
neg	M-H2O-H	PA(18:4(6Z,9Z,12Z,15Z)/20:5(7Z,9Z,11E,13E,17Z)-3OH(5,6,15))	7.13475	C41H63O11P	0.368567	0.0474186	0.0523589	217852	556398	209192	15733.4	15609.7	15290.4
pos	M+H	Tragopogonic acid	6.00455	C36H28O16	0.328688	2.43546	0.00691461	187181	163186	91096.8	415498	342928	316743
pos	M+H	Limonene-1,2-epoxide	4.52018	C10H16O	0.164237	0.598188	0.0568758	123141	161070	169494	126211	75333.6	69856.4
pos	M+H-H2O	Cotinine glucuronide	2.79158	C16H20N2O7	0.438158	0.00961389	4.4879e-05	324520	364499	388481	5501.39	3129.86	1727.72
neg	M-H, M+Cl	Medicagenate	7.72893	C30H44O6-2	0.587732	611741	5.70927e-05	0.515148	0.885851	1.76373	716610	618823	600560
pos	M+CH3OH+H	Epitetracycline	4.40227	C22H24N2O8	0.18179	0.374557	0.0011551	93200	97209.2	109224	48564.9	34556	29108.9
pos	M+H-H2O, M+H	3-O-Acetyl-1Alpha-hydroxytrametenolic acid	7.58798	C32H50O5	0.244135	0.552798	0.00527303	242064	252477	283683	173837	140954	115410
pos	M+NH4	2-Quinolinecarboxylic acid	4.33963	C10H7NO2	0.182312	0.0512664	0.000769159	54544.6	64260.7	77762.9	4048.81	3273.76	2754.78
neg	M-H	Nicotiflorin	5.19575	C27H30O15	0.802443	7.08684	0.00112161	214456	27033.7	367564	1.2643e+06	1.40893e+06	1.64303e+06
pos	M+H-H2O	DG(i-16:0/0:0/20:4(6E,8Z,11Z,14Z)+=O(5))	11.1948	C39H66O6	0.1858	1.84567	0.381366	159959	158978	205508	24170.9	490929	452855
neg	M-H2O-H	Diacetyl-L-tartaric Anhydride	4.32867	C8H8O7	0.119782	48.7127	2.36858e-06	452.859	778.739	445.658	28324.3	26043.8	27335.6
pos	M+H	Chrysin 6-C-glucoside 8-C-arabinoside	5.11515	C26H28O13	0.453181	0.346471	0.000297744	546663	570179	640653	218448	219736	170738
pos	M+Na	(5R)-trans-1,7-diphenyl-5-hydroxy-6-hepten-3-one	4.83122	C19H20O2	0.213651	0.025409	9.22067e-06	82275.3	92510.2	86215.6	2308.14	2598.72	1724.91
pos	M+H	Guanosine	1.04003	C10H13N5O5	0.43479	0.620948	0.0111402	849582	970045	1.12912e+06	582960	650336	597720
pos	M+H	Procyanidin A1	1.67558	C30H24O12	0.28854	0.329595	0.000243175	215813	225097	252919	87476.6	71753	69453.1
pos	M+H, 2M+NH4, M+K, M+Na, M+H-H2O	Sinapoyl malate	5.07608	C15H16O9	1.0405	0.00216489	0.000100014	1.8473e+06	1.92534e+06	2.26819e+06	4396.44	4476.3	4205.02
pos	M+H-H2O	(2R)-Naringenin 8-C-alpha-L-rhamnopyranosyl-(1->2)-beta-D-glucopyranoside	5.22902	C26H30O15	0.240738	0.382952	0.0011285	165579	172701	194047	86048.7	66092.3	51714.8
pos	M+H-H2O	Gelomulide N	9.08837	C24H32O7	0.155604	0.290036	0.000322982	61569.8	58395	71184.2	17066.9	18617.1	19756
pos	M+H	Luteolin 7-(6''-malonylglucoside)	5.50095	C24H22O14	0.364412	8.17957	0.00146185	10241.2	56942.3	39750.2	323470	319335	231867
neg	M+FA-H	Kaempferol-3-O-beta-D-glucopyranosyl-(1->2)-beta-D-6-acetyl-glucopyranoside	5.84125	C29H32O17	0.0270896	0.303995	0.494334	467.534	15624.8	460.1	833.711	3219.91	978.246
neg	M-2H, 2M-H, M-H	Chlorogenic acid	3.4654	C16H18O9	0.434863	3.74814	0.0491311	3375.79	466535	2695.64	568768	610529	592095
neg	M-H	Lexacalcitol	9.94727	C29H48O4	0.13596	25.8844	0.0011609	1149.26	1976.27	1130.98	43482.6	37826.3	28868
neg	M-H	Sophoricoside	5.45153	C21H20O10	0.785566	80.9031	3.54261e-06	10309.5	17728.3	15059.7	1.22282e+06	1.14864e+06	1.11526e+06
pos	M+H	Asp Leu	2.0821	C10H18N2O5	0.121867	7.96401	0.000166344	3864.74	3949.47	4196.79	35721.8	31162.6	28771.3
pos	M+H	Epitheaflagallin 3-O-gallate	5.78942	C27H20O13	0.193691	8.78819	0.000107691	12742.3	4441.3	9829.18	81461.7	84414.5	71516.9
neg	M+K-2H	4-Deoxypyridoxine	4.57	C8H11NO2	0.398503	0.0302215	0.123965	655295	806.389	657297	6402.62	16544.9	16745.3
neg	M-H2O-H	Luteolin 7-glucuronylglucoside	5.09823	C27H28O16	0.141228	1.52198	0.0608029	72716.7	125044	71560.4	142143	128649	139110
pos	M+NH4	Arctiol	10.3745	C16H28O	0.0849544	3.17812	0.00434038	4829.01	7956.35	6868.87	16776	21043	24644.5
pos	M+H-H2O, M+H	Homoorientin	4.7596	C21H20O11	1.18694	17.6749	7.50058e-05	149975	171933	152084	3.08459e+06	2.74857e+06	2.54458e+06
neg	M-H	Hemiphloin	5.06147	C21H22O10	0.370378	108.473	3.27766e-05	1414.15	2431.78	3299.42	274824	234038	266215
pos	M+ACN+H	3-Palmitoyl-sn-glycerol	10.1105	C19H38O4	0.311371	0.160856	2.02991e-05	210081	204135	229044	37416.4	35048.7	31006.8
pos	M+H-2H2O	4alpha-Formyl-ergosta-7,24(241)-dien-3beta-ol	7.85267	C29H46O2	0.181925	5.07886	9.12312e-07	14094.7	14701	16518.1	78480.7	76548.7	75113
pos	M+ACN+H	N-Acetyl-4-O-acetylneuraminic acid	4.73418	C13H21NO10	0.132855	0.673699	0.0259532	106193	110761	124451	95090.2	66085.8	68827.6
neg	M-H	7,8-Dihydroxycoumarin	1.31702	C9H6O4	0.288266	19.2709	0.000114979	9156.9	7088.15	9323.71	149238	184106	159390
pos	M+H	2-Linoleoyl Glycerol	8.88512	C21H38O4	0.0959232	14.9775	7.51221e-06	1558.33	811.46	1303.6	17646.7	19380.7	17990.8
pos	M+H	[(2R,3S,4S,5R,6S)-6-[(2S,4R,5R,6S)-2-[2-(3,4-dihydroxyphenyl)-5,7-dihydroxy-4-oxochromen-3-yl]oxy-4,5-dihydroxy-6-methyloxan-3-yl]oxy-3,4,5-trihydroxyoxan-2-yl]methyl (E)-3-(4-hydroxyphenyl)prop-2-enoate	5.96517	C36H36O18	0.235465	2.17307	0.00754701	88713.8	92530.1	103967	242473	210343	166966
pos	M+H	Quercetin-3-O-malonylglucoside	5.22902	C24H22O15	0.553086	9.67322	0.000578784	40133.1	92539.5	68169.8	742697	652951	547143
pos	M+H	6-Hydroxykaempferol 3,6-dimethylether	6.7734	C17H14O7	0.185234	22.2935	4.85973e-06	1978.18	4030.95	2991.75	63773	70095.3	66792.9
neg	M-H, M+Cl	Adenosine	1.45387	C10H13N5O4	0.566911	0.100797	0.0292388	962996	357577	1.00212e+06	78840.2	47172.7	108109
pos	M+H-H2O, M+H, M+ACN+H	trans-beta-Sesquiphellandrol	10.5305	C15H24O	0.122019	5.55064	3.63325e-05	5322.4	5673.95	7377.23	35718.2	34665.3	31601.5
pos	M+H	Trans-Zeatin-riboside-O-glucoside	4.24607	C21H31N5O10	0.301542	1043.62	0.00128412	318.526	92.2448	89.538	217156	151667	153311
pos	M+H	4'-O-Glucosylvitexin	4.81932	C27H30O15	1.00951	0.481437	0.000808218	3.39642e+06	3.83009e+06	3.86625e+06	2.04942e+06	1.74759e+06	1.54346e+06
neg	M-H	GMP	1.53307	C10H14N5O8P	0.244108	0.0375733	0.381734	4519.47	766879	5874.73	5410.09	3678.82	20115.8
pos	M+H-H2O, M+H, M+H-2H2O	b-Boswellic acid	7.83915	C30H48O3	0.0392357	1.03366	0.561531	324415	338371	380193	375034	352384	350666
neg	M+FA-H	Cortolone-3-glucuronide	10.7046	C27H42O11	0.246038	16.7562	3.33166e-05	5806.14	9984.28	5713.82	120870	110537	128922
neg	2M-H	Octen-1-ol acetate	9.00497	C10H18O2	0.353282	3.6821	0.000405013	71197.9	122432	70065.8	317369	348795	304792
pos	M+H-2H2O	Epinephrine glucuronide	3.04763	C15H21NO9	0.310671	0.0186534	0.000119859	164278	177933	205310	3433.42	3495.79	3283.93
neg	M-H, M+Cl	Quercetin-3-(6-O-acetyl-beta-glucoside)	5.20885	C23H22O13	1.8672	163.126	9.79996e-06	41994.3	9895.67	68255.5	6.06925e+06	6.77937e+06	6.75022e+06
pos	2M+ACN+H	Fluoromisonidazole	6.18213	C6H8FN3O3	0.261111	0.120495	5.28783e-05	130309	147294	153416	17459.6	17776.7	16699.4
neg	M+FA-H	Glutril	7.75578	C18H26N2O4S	0.0831442	0.0518826	0.230854	14271	1108.63	50297.6	1149.64	1140.6	1117.26
pos	M+NH4	Docosadienoate (22:2n6)	11.6131	C22H40O2	0.128227	5.18721	0.000343547	5273.86	8914.43	8121.72	33683.1	40040.8	42002.8
neg	M-2H, M-H	Corilagin	4.32867	C27H22O18	2.33711	321.425	4.36631e-05	16696.5	28711.3	50084.7	9.94687e+06	9.48537e+06	1.12614e+07
pos	M+H	Epicatechin-(4beta->8)-epicatechin 3'-gallate	4.79522	C37H30O16	0.200922	1.79937	0.0893856	85287.7	160029	141312	309731	211239	174720
pos	M+H-H2O	N-[5-[2-(3-Acetylanilino)-1,3-thiazol-4-yl]-4-methyl-1,3-thiazol-2-yl]benzamide	7.92095	C22H18N4O2S2	0.21531	0.079816	0.000268066	80989.5	94380	105642	7540.16	7677.13	7211.86
neg	M+FA-H	Isorhamnetin 3-rutinoside-7-glucoside	4.27342	C14H16O8	0.222631	16.0342	0.000249072	2217.2	13484.7	2910.62	112715	92095.2	93626.9
pos	M+H-2H2O	5,6-Dihydro-ara-uridine	6.30227	C9H14N2O6	0.21153	0.0345961	3.56382e-05	78218.1	87067.9	92295.7	2995.78	3050.2	2865.34
neg	M-H	1,2-Cyclohexanedicarboxylic acid	6.15443	C8H12O4	0.362742	0.00682522	0.37191	6673.91	1.62127e+06	5763.86	3755.97	3673.63	3720.8
pos	M+H	Harderoporphyrin	11.0264	C35H36N4O6	0.0123289	1.05161	0.737865	33143.7	34569.5	38842.2	40676.5	43513.9	27864.8
pos	M+Na, M+K	Maltose	0.767883	C12H22O11	2.41435	1.86302	0.000362747	1.20027e+07	1.27554e+07	1.37209e+07	2.46792e+07	2.48199e+07	2.21879e+07
neg	M+FA-H	Thujan-3-ol	5.26457	C11H20N2O4S3	0.334247	684.655	2.36079e-07	57.8646	99.5044	753.48	213622	204156	205839
neg	M+FA-H	Plicatic acid	1.52222	C20H22O10	0.395126	112.4	2.32534e-06	2110.52	3629.27	2076.96	303481	279051	296069
pos	M+H	gamma-Glutamylvaline	1.39522	C10H18N2O5	0.127782	500.468	5.20835e-06	55.8049	58.2055	68.4564	31364.3	31372.3	28582.2
pos	M+H-H2O, M+H	Padmatin	5.52363	C16H14O7	0.206896	22.0462	0.000280718	2892.33	3694.96	4915.6	82825.4	96939.8	73829.6
pos	M+H	Theaflavine-3,3-digallate	5.95138	C43H32O20	0.0260253	0.890513	0.693536	109797	64853.7	54164.9	87391.1	55149.9	61221.9
neg	M-H	(6E,8S,10Z)-8-hydroxy-3-oxohexadecadienoic acid	6.25423	C16H26O4	0.187041	0.136359	0.120186	168341	14478.7	143537	15014.2	14896.1	14591.4
neg	M-H	N-Acetyl-phenylalanine	4.93167	C11H13NO3	1.22583	4.91383	0.00138593	1.093e+06	59203	1.05142e+06	3.34111e+06	3.72409e+06	3.76305e+06
pos	M+H	7-methanesulfinylheptanenitrile	4.68447	C8H15NOS	1.26934	0.037464	6.59405e-05	2.77165e+06	3.34624e+06	3.20895e+06	117467	119601	112353
pos	M+H-H2O	Todolactol A	5.22902	C20H24O7	0.0637436	3.92245	0.0145661	4789.24	1734.73	1949.15	14519.9	9835.78	8879.69
pos	M+NH4	Tyramine glucuronide	3.93812	C14H19NO7	0.148042	3.69936	6.00186e-05	14197.8	14808.5	16638.8	51946.2	59116.8	57794.6
pos	M+H	Kaempferol3-rhamninoside	5.05073	C33H40O19	0.118647	0.0964064	0.0578799	11687.5	51529.9	41295	3387.21	3448.74	3239.73
neg	M-H, 2M-H	Tryptophan	4.82438	C11H12N2O2	0.81091	0.00958136	0.377918	750.785	8.27652e+06	738.846	25320.9	29633.5	24360.2
neg	M-H	Spiculisporic acid	8.43693	C17H28O6	0.0553006	1.69623	0.0909768	7434.48	17878.6	7803.39	19849.2	18112	18211.8
neg	M-H	3-Indoleglyoxylic acid	6.3073	C10H7NO3	0.432726	0.00219986	0.371816	4480.7	2.30246e+06	6367.61	1431.66	1115.93	2541.37
pos	M+H	Quercetin 3-O-rhamnosyl-(1->2)-rhamnosyl-(1->6)-glucoside	5.01455	C33H40O20	0.723614	3.77381	0.00634931	212228	481309	442551	1.7857e+06	1.31516e+06	1.18653e+06
pos	M+H-2H2O	Ser Trp	6.18213	C14H17N3O4	0.346767	1.96655e-05	6.25253e-05	203431	218435	246854	1.4829	8.02958	3.63819
pos	M+H	Linoleic acid	9.83693	C18H32O2	0.0397232	0.691301	0.0977969	12024.4	10192.5	15313.9	6693.56	9878.74	9372.8
pos	2M+H	Demethoxyyangonin	8.46915	C14H12O3	0.28871	0.00635407	7.13421e-05	141074	153102	172375	1874.96	561.793	527.746
neg	M+FA-H	Cholestane-3,5,6-triol	13.4099	C27H48O3	0.0134374	1.42705	0.0958699	866.478	1490	852.7	1545.11	1532.96	1501.6
neg	M-H	N2,N2-Dimethylguanosine	3.02902	C12H17N5O5	0.344361	14.7996	4.17491e-07	12933.6	22240.6	12727.9	234022	235220	239691
neg	M+Na-2H	MG(13:0/0:0/0:0)	10.9437	C16H32O4	0.00299617	1.07525	0.881005	4131.15	1994.08	8945.4	7661.86	4856.89	3685.96
pos	M+NH4	trans-11,cis-15-Octadecadienoic acid	9.74093	C18H32O2	0.407509	0.565845	0.0138653	685324	729299	886867	339651	448389	514246
neg	M-H	2-[[(4-Hydroxyphenyl)azo]phenyl]benzoic acid	7.1223	C19H14N2O3	0.101396	0.0104668	0.0714578	31198.3	5029.53	37969.4	262.015	259.954	254.636
pos	M+H-H2O, M+H	Pantothenic acid	2.28172	C9H17NO5	0.700064	382.84	2.07791e-05	1630.26	1897.85	3649.42	964157	946106	837584
pos	M+H	6-isopropoxynicotinic acid	4.5438	C9H11NO3	0.123683	0.415426	0.000183835	45481.4	49015.9	51553.9	18171.5	22364.2	20137.9
pos	M+H, M+ACN+H	(2S,3R)-2-Amino-4-octadecene-3-ol	12.3876	C18H37NO	0.497841	15.8736	0.00054621	16682.8	44809.1	33297.9	482297	433390	588965
pos	M+H-H2O, M+H	2,4-Diacetylphloroglucinol	4.1849	C10H10O5	0.162929	0.158909	9.50649e-06	60058.2	61042.5	55794.5	8100.03	9425.58	10584.7
pos	M+2Na-H	11'-Carboxy-gamma-chromanol	9.50218	C25H40O4	0.396089	0.0485333	0.00164877	237510	323032	371412	15205.5	15481.7	14543.5
neg	M-H	Anthranilic acid	5.22025	C7H7NO2	0.160123	0.0191328	0.0246394	75011.6	25037.5	68682.5	1076.77	773.015	1378.52
pos	M+H	Succinyladenosine	2.67372	C14H17N5O8	0.449215	0.0688794	5.9973e-05	371074	443376	396660	30332.9	28899.4	24188.2
pos	M+H	Flavin mononucleotide	4.45055	C17H21N4O9P	0.256217	0.0327228	7.18577e-06	123762	120391	133538	5844.13	3293.1	3221.88
pos	M+H-2H2O	2-Hydroxy-6-pentadeca-8,11,14-trienyl benzoic acid	7.95952	C22H30O3	0.279593	0.0108594	4.9113e-05	133220	145920	160172	1660.29	1632.09	1478.28
pos	M+CH3OH+H	Quinalizarin	5.29557	C14H8O6	0.151185	9.10721	1.3527e-06	4311.18	5677.18	5755.67	48708.9	46199.2	48476.1
neg	M-H	Scopoletin	4.3951	C10H8O4	0.218969	0.0118125	0.107211	200653	6791.23	173175	1516.9	1504.97	1474.18
pos	M+H, 2M+H	3-Methylene-indolenine	5.83722	C9H7N	1.27588	0.0168189	3.17256e-05	2.80154e+06	3.09777e+06	3.30148e+06	48476.6	54286.4	51984.7
neg	2M+FA-H	alpha-5,9-Dimethyl-2-(3-furylmethyl)-2'-hydroxy-6,7-benzomorphane	7.21657	C19H23NO2	0.00903022	1.30177	0.104723	540.98	852.748	802.912	957.332	877.334	1024.84
pos	M+H, M+NH4, M+Na, M+K, 2M+NH4, 2M+Na	Lovastatin	9.59585	C24H36O5	2.79607	0.069262	7.32803e-06	1.46786e+07	1.56524e+07	1.63376e+07	1.07579e+06	1.12906e+06	1.02751e+06
pos	M+H	Lonicerin	5.2043	C27H30O15	0.477739	3.54476	0.00668934	128336	219277	191267	797319	601341	511543
neg	M+FA-H	7-Hydroxy-R-phenprocoumon	5.79085	C18H16O4	0.311507	0.158384	0.160393	473434	7663.89	502971	48892.1	49835.5	57133.2
neg	M-H2O-H	PI(18:1(9Z)-O(12,13)/16:0)	13.8303	C43H79O14P	0.0956509	2.58038	0.0607186	11024.3	18957.4	10848.9	19658.5	45352	40347.9
neg	M-H	Maleic acid	14.7983	C4H4O4	0.060935	1.38688	0.140823	23517	35663.2	18635.8	31953.2	37002.2	38966.3
pos	M+H	Tricin 5-Glucoside	5.50095	C23H24O12	0.418993	59.9429	0.000210018	5584.43	5527.05	5677.86	377428	339975	288999
pos	M+H-2H2O	4,7,10,13-Hexa-decatetraenoic acid	8.08032	C16H24O2	0.17134	0.0464433	2.97988e-05	52197.7	57900.9	60990.1	2596.78	2529.19	2819.95
neg	M-H	20-Epi-Eldecalcitol	10.997	C30H50O4	0.111637	15.6567	0.0119643	1405.61	2417.09	1383.26	38509.4	23692.2	19306.6
neg	2M-H	6-Methylthioguanosine monophosphate	4.73013	C11H16N5O7PS	0.0756366	3.70952	0.117526	4509.66	7754.83	4437.95	8041.65	19913.9	34002.5
neg	M-H2O-H, M+FA-H	Swertiamarin	4.20698	C16H22O10	0.197706	0.146667	0.160505	196236	1173.76	195519	19479.4	24287.7	13862.6
pos	M+NH4	MG(0:0/20:3(6,8,11)-OH(5)/0:0)	10.3427	C23H40O5	0.199779	0.154679	6.4344e-05	88680.1	80622.2	94639.4	13577.8	15958.9	11289.6
pos	M+H-2H2O, M+CH3OH+H, M+H	1-(beta-D-Ribofuranosyl)-1,4-dihydronicotinamide	1.04003	C11H16N2O5	0.577634	7.44117	3.53911e-05	79577.4	116662	94134.1	674206	773533	712981
neg	M-H	Avicularin	4.60322	C20H18O11	0.192001	131.438	0.000752293	0.167905	0.28873	1612.51	58190.2	84253.1	69561.5
pos	M+H	Phlorizin	5.30758	C21H24O10	0.273262	0.340565	0.000200742	196511	204965	230298	76141.3	65335.5	73683.7
pos	M+H-H2O	Milbemycin beta1	8.72433	C32H48O7	0.360681	0.0434731	1.3705e-06	249335	244904	262472	11059.1	11260	10577.6
neg	M-H, M+K-2H	2-Methoxy-4-vinylphenol	4.57	C9H10O2	0.0722112	3.11134	0.00498298	2812.31	4326.12	7768.16	14637.4	13984.1	17758.1
pos	M+H	[6-[2-(3,4-dihydroxyphenyl)-5,7-dihydroxy-4-oxochromen-3-yl]oxy-4,5-dihydroxy-2-[(3,4,5-trihydroxy-6-methyloxan-2-yl)oxymethyl]oxan-3-yl] (E)-3-(4-hydroxyphenyl)prop-2-enoate	5.78942	C36H36O18	0.421604	57.6439	0.000226728	5505.16	5741.98	6451.68	386607	338684	294938
pos	M+CH3OH+H	Verproside	4.90068	C22H26O13	0.398773	2.49185	0.00678894	198998	207559	233213	643045	518320	432847
pos	M+Na	Oryzalexin B	7.83915	C20H30O2	0.204919	0.010852	6.20164e-05	74576.8	74139.8	87663.2	1162.43	392.383	1010.39
pos	M+H	Carveol acetate	6.85145	C12H18O2	0.13272	0.269182	0.000673198	39462.4	44703.6	50980.8	10411.4	13470.4	12497.3
pos	M+H-H2O, M+H	Kuguacin A	7.32548	C30H46O4	0.0949597	0.876924	0.0617263	176247	171183	173366	168363	146433	141902
pos	M+Na	16,22-Epoxycholestan-3-ol	7.39095	C27H46O2	0.211598	3.53858	0.000144335	30940.7	32271.7	36260.4	125902	106471	119619
pos	M+ACN+Na	Benzarone	6.31512	C17H14O3	0.124707	4.498	0.000146316	7123.85	8422.47	9552.5	41407.7	34889.8	36597
pos	M+H	2-(3,4-Dihydroxyphenyl)-5,7-dihydroxychroman-3-yl beta-D-glucopyranoside	3.78257	C21H24O11	0.170105	7.18268	0.00486643	2204.54	2299.38	23598.5	67743.2	79873.4	54234.1
pos	M+H, M+NH4, M+H-2H2O	12-Oxo-Phytodienoic acid	8.48122	C18H28O3	0.480777	0.0239407	2.99084e-05	398854	452293	465187	9898.1	10132	11483.8
pos	M+H	Tri-isobutylphosphate	9.34337	C12H27O4P	0.0704731	0.517759	0.0144593	17748.3	20351.6	23983.3	10297.1	8175.03	13672
neg	M+Na-2H, M+FA-H	PG(PGD1/i-12:0)	9.2566	C38H69O13P	0.0101721	0.954843	0.783454	17239.7	17186.1	26196.2	20360.9	17681.5	19842
pos	M+H	Quercetin-3-O-glucosyl-rhamnosyl-glucoside	4.81932	C33H40O21	0.573142	1.77811	0.0444375	740379	1.13245e+06	1.03462e+06	2.14188e+06	1.68942e+06	1.33847e+06
pos	M+K	Octyl gallate	5.83722	C15H22O5	0.20824	0.00815541	7.32816e-06	79044.2	77798.3	86349.1	308.075	553.15	1122.1
neg	M+FA-H	5'-Carboxy-gamma-chromanol	6.7766	C18H26O4	0.233181	0.00991557	0.306012	32252.2	539326	30204.1	2013.18	1997.35	1956.49
pos	M+H	LPC 18:3	8.29523	C26H48NO7P	0.453793	0.0858354	0.000160496	395261	387587	474436	38234.6	33487.5	36197.3
neg	M+FA-H	Octadec-5-enoic acid	10.1197	C18H34O2	0.0840494	12.5301	4.04203e-05	926.433	1593.1	911.701	15028.3	14904.7	13060.7
pos	M+2Na-H	PE(P-18:1(11Z)/20:4(6E,8Z,11Z,13E)-2OH(5S,15S))	8.22767	C43H76NO9P	0.780399	0.000199688	1.85634e-05	1.03392e+06	1.17437e+06	1.17822e+06	227.338	231.467	217.439
pos	M+H-H2O, M+K, M+NH4, M+H, M+Na	DG(2:0/0:0/6 keto-PGF1alpha)	8.14777	C25H42O9	1.49068	0.0367768	2.88393e-05	4.03798e+06	4.13009e+06	4.6591e+06	158589	161470	151684
neg	M-H	2,2'-(3-Methylcyclohexane-1,1-diyl)diacetic acid	7.27003	C11H18O4	0.033033	0.264603	0.142099	5262.81	833.585	6069.36	864.416	993.532	1361.14
pos	M+Na	Dehydroergosterol	7.04763	C28H42O	0.204303	2.85952	6.32406e-05	39294.7	40985.1	46050.8	123651	125134	112460
pos	M+H-2H2O	N-Arachidonoylglycine	4.60317	C15H19NO9	0.499916	0.0167488	0.0010134	395991	453152	580772	8051.19	8197.45	7700.64
neg	M-H	Arginine	0.737417	C6H14N4O2	0.236848	0.162101	0.117538	245769	27907.2	255473	28939.4	28711.8	28124.4
pos	M+H	Indole-3-acetaldehyde	4.7096	C10H9NO	1.42853	0.0162534	7.50011e-05	3.45258e+06	3.84727e+06	4.23639e+06	63034.1	64179.1	60289.6
neg	M+K-2H	PG(18:3(9,11,15)-OH(13)/i-12:0)	7.47972	C36H65O11P	0.660994	0.000106027	0.0784083	589800	1.96238e+06	629639	71.5658	219.643	46.1516
pos	M+H-H2O	Prodelphinidin B1	1.626	C30H26O14	0.433082	0.369482	0.000655462	520974	543385	610547	248780	207352	162714
neg	M-H	4-Pyridoxate	2.4532	C8H9NO4	0.182019	0.0153163	0.373984	2099.68	412261	2100.73	2775.47	1864.55	1738.63
neg	M-3H	Celosianin	4.66095	C39H38N2O21-2	0.303801	61.7394	0.0045851	57.9163	99.5931	8830.35	169416	245809	139681
neg	M-H	Ellagic acid	6.16727	C14H6O8	0.469876	0.0541429	0.361211	77852.8	2.66872e+06	75873.7	52599.3	51136.1	49079.7
pos	M+CH3OH+H	7'-Carboxy-gamma-chromanol	7.219	C20H30O4	0.45167	0.00128247	6.63277e-05	353890	360318	422706	537.72	474.551	445.791
neg	M-H	Glucohirsutin	5.73198	C16H31NO10S3	4.87392	6.20216e-05	0.373843	28124.7	2.93936e+08	10631.6	4751.78	4767.91	8713.12
pos	M+H	Syringic acid	3.69237	C9H10O5	0.252947	0.0355813	2.81815e-05	114228	133404	122384	4125.27	4446.03	4594.32
pos	M+H	Pyridoxal	0.902217	C8H9NO3	0.541698	0.0703851	7.19878e-05	523642	599756	632207	43901.5	39349.6	40317.3
pos	M+H-H2O	(1r,2s)-2-Aminocyclopentanecarboxylic acid	0.815233	C6H11NO2	0.0308876	1.04911	0.548831	118891	135973	133213	120340	148068	138729
pos	M+H	myricetin-3-O-pentoside	5.02677	C20H18O12	0.195536	2.94364	0.00113718	35168.8	36681.6	41215.5	127050	108154	97621.1
pos	M+NH4	3,7-Dimethyl-1-propargylxanthine	4.4944	C10H10N4O2	0.0455653	1.49475	0.465762	14059.5	31999.4	17414.5	53385.3	28539	12952.3
neg	M+K-2H	Quercetin 3-(6''''-caffeylsophorotrioside)	4.33933	C42H46O25	0.113058	1.42705	0.0958699	61338.6	105478	60363.2	109379	108519	106299
neg	2M+Hac-H	5-Phosphoribosylamine	1.36448	C5H12NO7P	0.050358	2.14151	0.129733	4840.79	8324.25	4763.81	19493.2	8564.24	10337.4
neg	M-H2O-H	Methyl palmoxirate	0.50005	C18H34O3	0.143368	0.670787	0.00410612	133625	111531	125588	86414.3	83947.2	78328.9
neg	M+FA-H	cis-3-Hexenyl salicylate	7.72893	C13H16O3	0.08925	0.0484412	0.116814	33706.9	1048.39	31765.4	1087.17	1078.62	1056.55
neg	M-H	Androsin	5.64793	C15H20O8	0.260877	0.00214648	0.369213	4346.53	829738	2899.16	470.424	703.67	622.475
pos	M+H	Hispiduloside	5.14038	C22H22O11	0.0925709	0.775702	0.0404116	77337.5	80664.4	90634.5	71411.2	66222.3	55234.4
neg	M+FA-H	Glucose butyrate	2.54235	C10H18O8	0.159145	3.81857	0.0508797	0.660993	61986.6	0.650482	73467.2	87400.6	75837.6
neg	M-H	Erythrocentaurin	3.23897	C10H8O3	0.0644983	5.01417	0.000810488	1596.46	2745.29	1571.08	9071.22	9136.59	11440.1
neg	M+Cl	Tryptophan butyl ester	9.6585	C15H20N2O2	0.0530975	0.0130098	0.11812	11457.3	43.9411	11198.6	164.599	45.2079	85.5129
pos	M+H-2H2O	Calceolarioside E	5.61185	C28H34O15	1.13171	0.00513401	1.79878e-06	2.3959e+06	2.29053e+06	2.48314e+06	12374.2	12599	11835.4
neg	M-H, M+Cl	2-Methyl-4-(pyridin-3-ylethynyl)thiazole	7.10905	C11H8N2S	0.888646	0.00010275	0.373445	3707.17	9.75815e+06	3875.36	342.717	205.005	455.71
pos	M+NH4, M+Na	Leupeptin hemisulfate	9.75417	C20H38N6O4	0.303516	0.0264286	0.00042235	146291	181992	200623	5305.21	4819.4	3853.63
pos	M+H	Gallocatechin	4.56912	C15H14O7	0.210487	42.5507	0.0332478	2179.09	2272.83	2553.75	159023	79930	59143.4
neg	2M+FA-H	1-Salicylate glucuronide	5.42748	C13H14O9	0.395144	1.92745	0.014347	281366	483839	276892	727764	680752	600073
pos	M+H	Ornithine	0.68145	C5H12N2O2	0.24563	0.0024641	0.00236433	83851.8	118560	141102	284.558	289.727	272.168
pos	M+H	glaucocalyxin A	8.48122	C20H28O4	0.219459	0.00448024	5.76507e-05	80030.8	92213.7	96767.3	405.173	412.533	387.532
neg	M-H2O-H	Opiorphin	7.43027	C29H48N12O8	0.0421733	5347.42	0.00766783	0.53899	0.92685	0.530419	4855.24	2383.05	3436.54
pos	2M+H	(1R,3S)-3-(6-Aminopurin-9-yl)cyclopentan-1-ol	5.35687	C10H13N5O	0.214562	2.09439	0.000508838	74704	77917.6	87548.2	182582	157511	162916
pos	M+H	Roseoside	5.0896	C19H30O8	0.24553	0.0578465	9.21573e-05	106195	119440	130336	6624.97	8619.79	5346.84
pos	M+NH4, M+CH3OH+H	Thioctic acid	1.77535	C8H14O2S2	0.0753307	0.753694	0.118798	62640.3	50857.1	67209	55954.9	36422.1	43820.4
neg	M-H2O-H	Pleuromutilin	10.7829	C22H34O5	0.0234555	1.31532	0.32334	5480.44	6225.93	9780.72	11741	9922.28	6599.07
neg	M-H, M+Cl	Luteolin 7-xyloside	5.32058	C20H18O10	0.459441	292.358	1.34329e-05	1092.88	1879.32	1075.5	416674	365273	401429
neg	M+FA-H	(22alpha)-hydroxy-cholestanol	13.4965	C27H48O2	0.0151964	1.6608	0.0885519	704.569	1211.58	693.365	1825.29	1287.58	1221.01
neg	M-H	6-Methyl-3-hydroxypyridine	4.46972	C6H7NO	0.0954096	0.121441	0.102905	36677.6	4423.55	38480.7	3260.64	3235	3168.82
pos	M+H	6''-O-P-Coumaroyltrifolin	5.91455	C30H26O13	0.273545	14.2548	0.000594953	9983.22	10412.7	11699.7	181263	138655	137599
pos	M+H	Epicatechin-(4beta->8)-epigallocatechin 3'-gallate	4.55593	C37H30O17	0.184767	2.35176	0.193725	35508	111638	86180.4	307278	143507	97941.6
neg	M-H2O-H	3-Hydroxycotinine glucuronide	2.85165	C16H20N2O8	0.136255	0.018598	0.118403	77715.9	600.487	72544.2	902.307	1086.25	817.148
neg	M+Na-2H	1,2-Ethanediol monoricinoleate	12.1904	C20H38O4	0.0449896	3.0802	0.213038	517.636	890.13	8145.82	16876.8	8315.29	4234.85
pos	M+H	Cefatrizine	3.71938	C18H18N6O5S2	0.174672	1.8339	0.00339901	67123.6	70011.1	78664.4	146142	134350	115261
pos	M+ACN+H	4-Carboxyphenylglycine	1.11253	C9H9NO4	0.416873	60.247	3.54327e-06	5288.13	6792.52	4283.87	333685	340970	311258
neg	M-H, M+Cl	Robinin	4.4487	C33H40O19	1.15211	0.00556565	0.116946	5.40756e+06	11168	5.17854e+06	11581	22701.7	24698
neg	M-H	1,11-Undecanedicarboxylic acid	7.23037	C13H24O4	0.17893	0.00138013	0.370024	1359.49	391217	1360.66	183.432	181.989	178.266
pos	M+CH3OH+H	5-Methylcytidine	0.910983	C10H15N3O5	0.509324	735.938	3.88699e-06	1085.52	416.273	467.724	490306	502480	456652
neg	M+Cl	N4-Acetylaminobutanal	6.09228	C6H11NO2	0.747689	0.000107482	0.373902	353.479	6.91878e+06	133.152	355.3	196.587	191.81
pos	2M+H	5-Hydroxyprocurcumenol	8.4285	C15H22O3	0.268412	0.00788668	0.000817243	110877	134439	162269	1080.64	1100.27	1033.59
pos	M+H	Indigo	8.12088	C16H10O2N2	0.0109181	1.08662	0.481378	7118.98	7531.62	8277.46	8348.48	9639.37	6926.2
pos	M+NH4	Tetramethoxyluteolin	4.45055	C19H18O6	0.539525	51.6864	0.000685616	6176.7	14832.7	11693	662789	565955	461525
pos	M+H-2H2O	Lithocholic acid glucuronide	6.94478	C30H48O9	0.0763883	0.734816	0.00550166	39593.9	41297.2	46401.5	30926	30876.7	31733.9
neg	M-H	Uridine 5'-monophosphate	0.828767	C9H13N2O9P	0.619412	3.6502	6.51135e-05	243121	311338	258280	1.02948e+06	1.0199e+06	917287
neg	M-H	Kaempferol-3-O-beta-glucopyranosyl-7-O-alpha-rhamnopyranoside	6.05505	C27H30O15	0.990282	0.0124136	0.378361	8436.71	1.23735e+07	8935.76	71571.4	46103.1	36141.1
pos	M+H-H2O	Susalimod	7.45753	C21H16N2O5S	0.243145	0.0358774	0.00061536	92085.8	124042	127703	4147	4222.33	3966.44
pos	M+NH4	Delphinidin 3-caffeoylglucoside	2.8303	C30H27O15+	0.275222	0.699527	0.0347406	506584	528376	593684	456607	381290	301383
pos	M+H	17,21-Dihydroxypregnane-3,20-dione	7.6685	C21H32O4	0.462398	0.00530315	3.30383e-05	432513	365920	408226	2151.23	2190.31	2057.56
pos	M+H-H2O	DG(22:6(4Z,7Z,10Z,13E,15E,19Z)-OH(17)/0:0/i-14:0)	12.1812	C39H64O6	0.377404	0.313439	0.00014266	359485	374949	421293	123506	119520	119223
pos	M+H, M+NH4, M+H-H2O	Octadeca-9,12-dienal	11.3483	C18H32O	0.837647	2.76069	0.0241617	778467	965820	806823	3.18589e+06	1.88981e+06	1.96711e+06
neg	M-H2O-H	(2,5-dimethyl-4-oxofuran-3-yl) butanoate	6.09228	C10H14O4	0.488877	0.00100646	0.372009	5574.28	2.9399e+06	5043.99	651.014	1181.79	1136.78
neg	M+Cl	Epigallocatechin	5.66037	C15H14O7	0.322153	0.00237263	0.374347	578.413	1.28735e+06	569.215	1031.43	1023.32	1002.38
pos	M+H-2H2O	Gardenoside	6.04287	C17H24O11	0.298244	5.19881e-05	2.03157e-06	161634	173358	161139	24.1528	0.84567	0.794419
pos	M+NH4	(1E,4E)-1,5-Bis(4-hydroxy-3-methoxyphenyl)penta-1,4-dien-3-one	4.7096	C19H18O5	0.0763573	0.302135	0.000135846	14475.4	15098.1	16964.2	4726.86	4812.73	4521.05
pos	M+ACN+Na	1,N6-Ethenoadenosine	3.87273	C12H13N5O4	0.646163	0.00892955	0.000145351	694600	768500	882880	3328.32	11592	6028.2
neg	M+FA-H	PG(20:3(5Z,8Z,11Z)/18:2(9Z,12Z))	11.8297	C44H77O10P	0.0088047	0.899532	0.942881	946410	84.4742	48.343	87.5986	26208.5	825150
neg	M-H	Formylanthranilic acid	6.25423	C8H7NO3	0.630291	0.00021778	0.372738	4495.27	4.89733e+06	5067.99	494.166	437.14	137.317
pos	M+K	Glycolipids	6.72143	C24H50N2O6P+	0.272997	0.0303058	2.9183e-06	136882	140970	149286	4351.73	4430.78	4162.25
neg	M-H	Ilexgenin A	8.62162	C30H46O6	0.108384	53.2995	1.57166e-05	338.928	582.822	333.538	22748.2	20606.5	23551.5
pos	M+ACN+H	Glutathione (oxidized)	12.1623	C20H32N6O12S2	0.202238	43.4319	0.000228206	1139.85	2961.91	1336.9	79474.3	88873.8	67862.8
neg	M-H	Verbenalin	4.42782	C17H24O10	0.15993	0.0508357	0.117317	110359	3552.37	100870	3683.76	3654.79	3580.02
neg	M-H	Olivil 4'-O-Glucoside	4.285	C26H34O12	0.349987	0.0120916	0.116967	505746	3375.46	476389	5032.98	3481.71	3401.73
pos	M+CH3OH+H	12S-Hydroxy-5Z,8Z,10E,14Z,17Z-eicosapentaenoic acid	8.4949	C20H30O3	0.212856	0.0203179	4.67562e-06	80717	88332.3	88061.3	1830	1923.47	1470.49
neg	M-H2O-H, M+Cl	3-Indole carboxylic acid glucuronide	4.8019	C15H15NO8	0.206856	0.136186	0.152023	227712	5307.3	190843	14886.7	11690.8	31146.8
pos	M+CH3OH+H	Proscillaridin	7.60088	C30H42O8	0.424551	0.0120944	1.72623e-05	313861	338190	361615	4121.41	4196.28	3941.96
neg	M-H2O-H	Cyclo-dopa 5-O-glucoside	3.2141	C15H19NO9	0.323925	0.00501661	0.116186	411639	1359.04	419667	1409.31	1398.23	1369.62
neg	M-H2O-H	1-beta-Hydroxyeuscaphic acid	11.4772	C30H48O6	0.130715	91.4954	0.000112408	286.432	492.55	281.877	36408.2	31401.7	29253.8
pos	M+H	Luteolin-6-C-glucoside	4.45055	C21H20O11	0.102306	12.8829	0.00456717	661.721	1412.49	3152.39	17440.7	29262.4	20630.7
neg	M-H	alpha-guaiaconic acid	5.3436	C20H20O5	0.158312	6.16124	0.00054571	11824.4	70.8975	15766.3	56843.8	57288.2	56297.6
neg	M-H	Acacetin-7-O-neohesperidoside	6.57608	C28H32O14	0.604321	2.7785e-05	0.373753	1115.43	4.51756e+06	7.42673	13.4574	37.6147	74.4796
pos	M+Na	Enprostil	4.52762	C23H28O6	0.0840889	1.55145	0.536652	68408.5	72289.7	85410	238608	69834.4	42351.8
neg	M+FA-H	Dehydroandrographolide	6.6178	C20H28O4	0.178797	0.0317014	0.146651	42226.7	189843	42093.6	2932.34	2909.28	2849.76
neg	M-H2O-H	Glucose pyruvate lactate	5.3436	C12H18O12	0.300046	44.5043	2.29861e-07	2387.73	7526.96	1616.78	172383	168216	172601
pos	M+H	10-Hydroxycamptothecin	6.8379	C20H16N2O5	0.211772	0.0123104	0.000128895	72978.4	90863.3	89294.1	1047.6	1066.63	1001.99
neg	M+FA-H	p-coumaroyltriacetate	3.33708	C15H13O6-	0.0693265	0.0059118	0.347072	1129.81	54426.2	1383.16	113.568	112.675	110.37
pos	M+2Na-H	PE(20:4(6E,8Z,11Z,13E)-2OH(5S,15S)/P-18:0)	8.89898	C43H78NO9P	0.330456	0.00369779	8.38252e-08	199322	203526	206936	758.03	771.799	725.025
neg	M-H	Docosanedioic acid	11.3998	C22H42O4	0.0751101	5.29513	0.0222054	2254.49	3876.84	2218.64	21022.9	13030.2	10161.1

## Sheet: DIFF_INFO
Mode	Adducts	Metabolite（up-regulation in red, down-regulation in green）	Retention time(min)	Formula	VIP	fc	pvalue	at_1	at_2	at_3	scz_1	scz_2	scz_3
neg	M-H	Gallic acid	1.49983	C7H6O5	2.41924	94.7523	9.71124e-07	214325	24753.9	108848	1.06538e+07	1.09338e+07	1.13793e+07
neg	M-H	Ribonic acid	0.718183	C5H10O6	1.40038	8.15701	0.000114476	747196	42019.3	750265	4.09693e+06	4.31368e+06	4.14695e+06
neg	M-H2O-H, M-H	Succinic acid	1.1633	C4H6O4	1.50989	3.11938	0.0119241	3.123e+06	83128.5	3.38997e+06	6.72284e+06	7.05096e+06	6.80194e+06
neg	M+FA-H	Arabinofuranose	0.718183	C5H10O5	1.16917	6.95013	0.000317864	631375	2601.02	664962	2.95603e+06	3.12072e+06	2.95103e+06
neg	M+FA-H	Garcinia biflavonoid 1	5.86623	C30H22O11	1.81361	1183.29	1.36567e-05	7811.05	4242.16	3490.24	6.3319e+06	5.65562e+06	6.40491e+06
neg	M-H	apigenin 6,8-digalactoside	4.5004	C27H30O15	3.06925	187.834	0.00249339	132655	211.531	160061	2.07778e+07	2.12892e+07	1.29547e+07
neg	M-H2O-H	6-(alpha-D-Glucosaminyl)-1D-myo-inositol	0.8885	C12H23NO10	1.32369	212.25	1.80838e-06	11308.2	19445.6	15504	3.42007e+06	3.23387e+06	3.16428e+06
neg	M-2H, M-H	Isovitexin 2''-(6'''-(E)-p-coumaroylglucoside) 4'-glucoside	5.75488	C42H46O22	1.28609	240.812	1.47259e-07	3918.64	27419.3	7098.96	3.15057e+06	3.01978e+06	3.08571e+06
neg	M-H, M+Cl	Galactose-beta-1,4-xylose	0.737417	C11H20O10	2.32135	206.798	5.08708e-06	30992.5	53294.8	61872.4	1.04156e+07	1.03424e+07	9.46749e+06
neg	M+FA-H, 2M+FA-H	5-(Hydroxymethyl)pyrrolidin-2-one	0.982733	C5H9NO2	2.29422	115.508	6.7661e-07	119953	10341	125962	9.63388e+06	9.75562e+06	1.02102e+07
neg	M-H	Catechin-(4->8)-gallocatechin	4.03735	C30H26O13	2.68715	329.214	4.21289e-08	21102.5	36288	65210.4	1.34208e+07	1.3261e+07	1.36801e+07
neg	M-H	5-p-Coumaroylquinic acid	4.63942	C16H18O8	4.08862	63.7666	1.51753e-05	547457	213683	727806	2.96097e+07	3.14555e+07	3.38799e+07
neg	M-H2O-H	Quercetin 3-O-caffeyl-glucoside	2.17123	C30H26O15	3.48356	687.558	4.33138e-07	2013.58	94529.7	1981.56	2.2873e+07	2.302e+07	2.18485e+07
neg	M-H, M+Cl, 2M-H, M+FA-H	Lactose	0.76415	C12H22O11	5.63914	16.8383	5.15303e-06	5.16298e+06	249972	5.79598e+06	6.36145e+07	6.21369e+07	6.29875e+07
neg	M-H	Galloyl glucose	2.09465	C13H16O10	3.33147	38.5669	1.31907e-06	108759	1.34196e+06	197211	2.15177e+07	2.12281e+07	2.08095e+07
neg	M-H	Quercetin-3-O-glucuronide	3.85343	C21H18O13	1.54222	3.45115	0.00821845	2.87915e+06	1901.65	2.9595e+06	6.69743e+06	6.9325e+06	6.52667e+06
pos	M+H	Caffeine	4.48752	C8H10N4O2	5.346	1.06404	0.0857766	1.0901e+09	1.03612e+09	9.95806e+08	1.08941e+09	1.10588e+09	1.12666e+09
neg	2M+Hac-H	4-Hydroxy-benzenepropanedioate	3.06625	C9H8O5	2.668	506.492	1.29746e-07	9212.48	59251	10013.6	1.315e+07	1.35616e+07	1.30364e+07
neg	M-2H, M-H	3,4-Di-O-galloylquinic acid	4.12133	C21H20O14	1.71646	151.29	1.80067e-06	32753.6	39928.1	36651.5	5.50642e+06	5.29515e+06	5.73941e+06
neg	M-H	Ginnalin B	1.49983	C13H16O9	5.08481	7.27235	0.000249272	1.11028e+07	68595.8	1.21004e+07	5.77449e+07	5.48168e+07	5.66792e+07
pos	M+H	Thr Ile	1.18533	C10H20N2O4	1.00224	258.924	6.96555e-06	4879.73	13011.7	3850.34	1.96707e+06	1.90301e+06	1.7594e+06
neg	M-H	Coumaroyl quinic acid	4.285	C16H18O8	1.74526	48.8028	3.06016e-06	138159	21364.5	196075	6.05172e+06	5.73824e+06	5.56424e+06
neg	2M-H, 2M+Hac-H, M+FA-H	(S)-Methylmalonic acid semialdehyde	1.04013	C4H6O3	1.86799	17.0311	4.97351e-06	578790	48247	587670	6.76569e+06	6.87567e+06	7.04641e+06
neg	M+FA-H	ketomethylvaleric acid	4.12133	C6H10O3	1.50881	45.4943	4.22963e-08	119816	31666.3	133628	4.35129e+06	4.33933e+06	4.28028e+06
neg	2M+FA-H	Isopropyl-beta-D-thiogalactopyranoside	0.8069	C9H18O5S	1.34983	60.5116	1.4204e-07	43154	74207.8	53273.8	3.52363e+06	3.40541e+06	3.3964e+06
neg	M-H, 2M+FA-H	Dihydrokaempferol	5.27438	C15H12O6	1.37958	118.665	3.68416e-07	36064	11634.8	42459	3.67346e+06	3.53283e+06	3.49232e+06
neg	M-H2O-H	Aldobionic acid	0.839583	C12H20O12	1.29731	2.34946	3.31999e-05	2.30092e+06	2.21377e+06	2.482e+06	5.70031e+06	5.49219e+06	5.24596e+06
neg	M-H	3-Dehydroquinic acid	1.03143	C7H10O6	1.03417	35.1672	8.66071e-07	78885.9	1928.5	93754.9	1.99641e+06	2.08583e+06	2.05688e+06
neg	M-2H, M-H	Epigallocatechin-(4beta->8)-epicatechin 3,3'-digallate	4.75632	C44H34O21	1.20939	101.477	4.3225e-05	19417.4	33390.3	28732.5	2.75547e+06	2.51343e+06	3.00553e+06
pos	M+H	Salicylic acid	4.208	C7H6O3	1.40131	3.96818	5.75807e-05	901196	1.36498e+06	1.4676e+06	4.95554e+06	5.12239e+06	4.73837e+06
neg	M-H	Ruberythric acid	5.02898	C25H26O13	1.04605	3365.39	4.31912e-06	490	842.607	482.209	2.14919e+06	2.00986e+06	1.94853e+06
pos	M+H, M+ACN+H, 2M+H	Theobromine	2.90598	C7H8N4O2	2.4532	6.00649	2.14813e-06	2.01663e+06	2.37216e+06	2.32388e+06	1.38818e+07	1.3424e+07	1.30138e+07
pos	M+H-2H2O, M+H-H2O, M+H	4,5-Dihydro-8,9-dehydrotheaspirone	4.84332	C13H20O2	1.19496	10.1141	4.53585e-06	250963	309277	315005	3.04791e+06	3.00303e+06	2.80139e+06
neg	M-H	Epigallocatechin gallate	4.68373	C22H18O11	8.47811	26.9477	4.2219e-06	5.95124e+06	63174.4	9.46028e+06	1.34267e+08	1.38953e+08	1.43787e+08
neg	M-H2O-H	O-Succinyl-L-homoserine	1.18307	C8H13NO6	1.28414	87.4017	2.18013e-06	30305.8	48437.2	27719.7	2.98935e+06	3.24413e+06	3.07155e+06
pos	M+H	Kynurenic acid	4.05603	C10H7NO3	1.25284	10.4226	1.1157e-05	276828	326370	327988	3.4233e+06	3.22911e+06	3.053e+06
neg	M-H, 2M-H, M-2H	Cryptochlorogenic acid	4.3522	C16H18O9	1.59422	15.37	1.20513e-05	393072	19396.9	577045	5.12784e+06	4.92788e+06	5.15316e+06
neg	M-H	Isoschaftoside	4.62643	C26H28O14	1.18176	12.1825	9.39131e-07	142935	245791	309534	2.79986e+06	2.85894e+06	2.84772e+06
neg	M-H	Leucopelargonidin 3-O-alpha-L-rhamno-beta-D-glucopyranoside	5.00468	C27H34O15	1.95654	72.4373	1.67744e-07	73693.2	126723	98248.9	7.31827e+06	7.03111e+06	7.28513e+06
neg	M-H	Hibifolin	1.08837	C21H18O14	1.14097	4.2474	0.000115904	608431	1.04626e+06	598756	3.32437e+06	3.15219e+06	3.09474e+06
neg	M+FA-H	Fucosyllactose	0.776167	C18H32O15	2.12516	155.31	1.13696e-05	37931.1	65226.5	60350.4	9.00534e+06	8.46674e+06	7.92232e+06
pos	M+K, 2M+H, M+H	Theanine	0.931067	C7H14N2O3	8.60305	17.1701	4.81458e-08	6.22939e+06	9.43281e+06	9.87085e+06	1.47288e+08	1.45182e+08	1.45935e+08
pos	M+H	Quercetin	4.97573	C15H10O7	1.97069	7.7052	5.66073e-05	792278	1.25907e+06	1.20282e+06	9.11033e+06	7.92629e+06	8.03742e+06
neg	M-H, M+Na-2H	Esculin	4.1703	C15H16O9	1.00743	23.1178	3.30518e-06	114153	7620.27	134326	1.95891e+06	1.92453e+06	2.03701e+06
pos	M+H	Tricetin	5.78942	C15H10O7	1.32752	40.9109	3.60105e-06	58633.3	99803.5	88057.6	3.32238e+06	3.53414e+06	3.22779e+06
pos	M+H-H2O	Glabrin A	0.931067	C7H13NO4	3.57013	16.158	5.44794e-08	1.13527e+06	1.72455e+06	1.83154e+06	2.54037e+07	2.51209e+07	2.52782e+07
neg	M-H	Quercetin 3-(6''-malonylglucoside)	5.22025	C24H22O15	1.31095	132.084	8.36052e-06	13164.9	22638.5	37441	3.0198e+06	3.25837e+06	3.3962e+06
pos	M+H, M+CH3OH+H, M+H-H2O	L-5-Hydroxytryptophan	1.40742	C11H12N2O3	1.42313	4.86041	1.20315e-06	908569	986682	1.03431e+06	4.83616e+06	4.7964e+06	4.60632e+06
neg	M-H	Kaempferol-3-O-acetyl-glucoside	5.47458	C23H22O12	1.02866	70.7449	4.76456e-05	19276.2	33147.5	32583.6	2.20565e+06	1.84972e+06	1.95847e+06
pos	M+ACN+H	L-Valine, N-(2-hydroxy-3-butenyl)-	0.883533	C9H17NO3	1.87664	11.7155	3.05455e-05	535537	669060	636237	6.90598e+06	7.80979e+06	6.85054e+06
pos	M+H	Myricetin	4.85543	C15H10O8	1.96159	14.8257	7.73038e-06	423411	605102	526462	7.99835e+06	7.83314e+06	7.22204e+06
pos	M+H	gamma-Glutamylproline	1.03098	C10H16N2O5	1.11069	45.4458	7.44483e-06	36917	58516.7	59629.9	2.22245e+06	2.48662e+06	2.33791e+06
pos	M+H, M+NH4	Pollenin A	4.81932	C15H10O7	1.85652	4.45755	6.33596e-05	1.27375e+06	2.30332e+06	2.0428e+06	8.45459e+06	8.64271e+06	7.95354e+06
pos	M+H	Luteolin-7-O-glucoside	5.36857	C21H20O11	1.4905	6.84724	5.25836e-05	476972	863431	795817	5.25545e+06	4.75494e+06	4.61683e+06
pos	M+H	7-Glucosyl-luteolin	5.12743	C21H20O12	2.30898	8.54385	0.000203553	984027	1.51252e+06	1.49593e+06	1.21614e+07	1.20868e+07	9.86288e+06
pos	M+H	Gallocatechin gallate	4.7096	C22H18O11	1.5301	2.50954	0.00158781	2.15384e+06	3.75301e+06	3.10961e+06	8.25428e+06	7.37165e+06	7.00122e+06
neg	M+FA-H	Chamaechromone	6.20617	C30H22O10	1.24833	876.948	4.23328e-07	6368.02	1474.09	2074.24	2.82026e+06	2.98336e+06	2.89252e+06
pos	M+H, 2M+H	Epicatechin gallate	5.16505	C22H18O10	1.41853	2.09556	0.006474	3.12437e+06	4.11937e+06	3.80054e+06	8.22984e+06	8.61506e+06	6.29904e+06
pos	M+H	Rutin	4.97573	C27H30O16	1.39256	4.57547	0.00191264	801710	1.18271e+06	1.16155e+06	5.79613e+06	4.38573e+06	4.21242e+06
neg	M+Cl, 2M-H, M-H	Eriodictyol-7-O-glucoside	5.41575	C21H22O11	1.92627	140.614	1.99823e-05	49658.6	21320.9	77633.5	7.47775e+06	6.96657e+06	6.4527e+06
pos	M+H	Vitexin rhamnoside	4.92465	C27H30O14	1.21342	19.1003	0.00162346	152577	154974	161008	3.68636e+06	2.8469e+06	2.41638e+06
pos	M+H	Corymboside	4.7096	C26H28O14	1.8927	15.5188	0.00473243	329716	606878	521487	1.00109e+07	6.49683e+06	6.11995e+06
pos	M+H	Myricetin-3-O-galactoside	4.85543	C21H20O13	1.60302	12.1312	9.62459e-05	367332	493446	436398	5.74631e+06	5.29494e+06	4.69507e+06
neg	M-H	Epigallocatechin 3,5-digallate	5.03933	C29H22O15	1.32469	2.52266	0.00213191	1.80242e+06	3.09946e+06	1.77376e+06	5.99865e+06	5.50905e+06	5.33264e+06
pos	M+H-H2O, M+H	Homoorientin	4.7596	C21H20O11	1.18694	17.6749	7.50058e-05	149975	171933	152084	3.08459e+06	2.74857e+06	2.54458e+06
neg	M-H, M+Cl	Quercetin-3-(6-O-acetyl-beta-glucoside)	5.20885	C23H22O13	1.8672	163.126	9.79996e-06	41994.3	9895.67	68255.5	6.06925e+06	6.77937e+06	6.75022e+06
neg	M-2H, M-H	Corilagin	4.32867	C27H22O18	2.33711	321.425	4.36631e-05	16696.5	28711.3	50084.7	9.94687e+06	9.48537e+06	1.12614e+07
pos	M+Na, M+K	Maltose	0.767883	C12H22O11	2.41435	1.86302	0.000362747	1.20027e+07	1.27554e+07	1.37209e+07	2.46792e+07	2.48199e+07	2.21879e+07
neg	M-H	N-Acetyl-phenylalanine	4.93167	C11H13NO3	1.22583	4.91383	0.00138593	1.093e+06	59203	1.05142e+06	3.34111e+06	3.72409e+06	3.76305e+06
neg	M-H, M+Cl, M-H2O-H	PA(22:6(5Z,8E,10Z,13Z,15E,19Z)-2OH(7S, 17S)/22:6(4Z,7Z,10Z,13Z,16Z,19Z))	8.35755	C47H69O10P	1.18644	0.000336795	0.0650949	2.16443e+06	5.98097e+06	1.87511e+06	1138.63	1129.67	1106.56
pos	M+H-H2O	Aminocaproic acid	4.172	C6H13NO2	1.3958	0.125425	0.000199694	3.63694e+06	4.18216e+06	4.59451e+06	501131	540159	515684
pos	M+H-2H2O	Octyl benzoate	9.59585	C15H22O2	1.22677	0.0770131	1.98608e-05	2.7919e+06	3.07538e+06	3.193e+06	218944	243414	235403
pos	M+H	5-Hydroxyindoleacetylglycine	4.30527	C12H12N2O4	1.08859	0.000694511	4.47353e-05	1.99302e+06	2.39152e+06	2.22623e+06	2576.15	541.412	1473.69
pos	M+H-H2O, M+H	4-Amino-4-deoxychorismate	1.2065	C10H11NO5	2.86854	0.00555634	1.68736e-05	1.42315e+07	1.53414e+07	1.6399e+07	90261.4	79849.7	85324.1
pos	M+Na, 2M+H, M+H	1-Isothiocyanato-6-(methylsulfinyl)-hexane	6.5117	C8H15NOS2	2.01391	0.0701152	3.46386e-05	7.34701e+06	8.46948e+06	8.4437e+06	571840	582227	546942
pos	M+H, 2M+3H2O+2H	Adenosine-3'-monophosphate	0.883533	C10H14N5O7P	1.11131	0.512365	0.00230738	4.43754e+06	4.59075e+06	5.40759e+06	2.51754e+06	2.70866e+06	2.17025e+06
pos	M+H, 2M+H, M+NH4, M+Na, M+K	Sulforaphane	5.46407	C6H11NOS2	8.29018	0.000398183	5.90824e-05	1.1457e+08	1.28311e+08	1.39367e+08	63176.8	53097.6	35930.1
pos	M+H	Norleucine	1.04003	C6H13NO2	3.32416	0.0920444	4.57027e-05	2.08761e+07	2.22175e+07	2.45631e+07	1.98587e+06	2.24424e+06	1.99731e+06
pos	M+H, 2M+H	Glycine-Betaine	14.8205	C5H11NO2	1.77872	0.265773	0.000528406	6.97669e+06	8.39715e+06	8.76948e+06	1.77757e+06	2.46668e+06	2.17239e+06
pos	M+H-H2O, M+NH4	Fraxetin	1.35293	C10H8O5	1.37715	0.0082752	5.32419e-05	3.1716e+06	3.80606e+06	3.6725e+06	29159.7	30119.7	28852.8
pos	M+H, M+NH4	Pyroglutamic acid	0.77875	C5H7NO3	1.62613	0.0891007	5.7588e-08	5.44912e+06	5.44444e+06	5.30232e+06	471802	494785	476476
pos	M+H-2H2O	4-Hydroxy-4-(pyridin-2-yl)butan-2-one	5.24128	C9H11NO2	2.02731	0.00432342	0.000159839	6.57339e+06	8.06883e+06	8.35898e+06	33317.9	33092.8	33033
pos	M+H, M+CH3OH+H, M+H-H2O	4-[(S)-Amino(carboxy)methyl]-3-methylbenzoic acid	1.43108	C10H11NO4	2.41502	0.0117873	4.26847e-05	9.97783e+06	1.09063e+07	1.1919e+07	131734	132633	122294
pos	M+H	N,N-Dimethyldodecylamine N-oxide	7.27263	C14H31NO	1.97186	0.00912725	9.97617e-06	6.82585e+06	7.25254e+06	7.72283e+06	80034.1	60467.2	58483.7
pos	M+H-H2O, M+H, M+H-2H2O	11-Ketotestosterone	9.59585	C19H26O3	2.41851	0.0707713	9.83058e-06	1.10012e+07	1.16263e+07	1.23444e+07	804554	855178	815277
pos	M+H-H2O	7,8-Dihydroxy-4-methylcoumarin	5.07608	C10H8O4	1.09983	0.0117587	0.000101207	2.04391e+06	2.22744e+06	2.5399e+06	26924.8	27413.9	25752.5
pos	M+H-H2O, M+H	Sinapic acid	5.06335	C11H12O5	5.26161	0.000193359	0.000139089	4.61673e+07	4.97581e+07	5.82901e+07	9097.13	10374.1	10347.7
pos	2M+NH4	Oct-trans-2-en-1-ol	7.19278	C8H16O	3.88451	0.0307542	1.70024e-05	2.69953e+07	2.85582e+07	3.09484e+07	946990	869684	843624
pos	M+H, 2M+NH4, M+K, M+Na, M+H-H2O	Sinapoyl malate	5.07608	C15H16O9	1.0405	0.00216489	0.000100014	1.8473e+06	1.92534e+06	2.26819e+06	4396.44	4476.3	4205.02
pos	M+H	4'-O-Glucosylvitexin	4.81932	C27H30O15	1.00951	0.481437	0.000808218	3.39642e+06	3.83009e+06	3.86625e+06	2.04942e+06	1.74759e+06	1.54346e+06
pos	M+H	7-methanesulfinylheptanenitrile	4.68447	C8H15NOS	1.26934	0.037464	6.59405e-05	2.77165e+06	3.34624e+06	3.20895e+06	117467	119601	112353
pos	M+H, 2M+H	3-Methylene-indolenine	5.83722	C9H7N	1.27588	0.0168189	3.17256e-05	2.80154e+06	3.09777e+06	3.30148e+06	48476.6	54286.4	51984.7
pos	M+H, M+NH4, M+Na, M+K, 2M+NH4, 2M+Na	Lovastatin	9.59585	C24H36O5	2.79607	0.069262	7.32803e-06	1.46786e+07	1.56524e+07	1.63376e+07	1.07579e+06	1.12906e+06	1.02751e+06
pos	M+H-H2O, M+K, M+NH4, M+H, M+Na	DG(2:0/0:0/6 keto-PGF1alpha)	8.14777	C25H42O9	1.49068	0.0367768	2.88393e-05	4.03798e+06	4.13009e+06	4.6591e+06	158589	161470	151684
pos	M+H	Indole-3-acetaldehyde	4.7096	C10H9NO	1.42853	0.0162534	7.50011e-05	3.45258e+06	3.84727e+06	4.23639e+06	63034.1	64179.1	60289.6
pos	M+H-2H2O	Calceolarioside E	5.61185	C28H34O15	1.13171	0.00513401	1.79878e-06	2.3959e+06	2.29053e+06	2.48314e+06	12374.2	12599	11835.4
