# Supplementary material for: Organelle Imaging with Terahertz Scattering-Type Scanning Near-Field Microscope
Source: Int J Mol Sci. 2023 Sep 4;24(17):13630. doi: 10.3390/ijms241713630 (PMC10488156; doi:10.3390/ijms241713630)
Supplement: Supplementary file 1 [file ijms-24-13630-s001.zip › table S3.xlsx]

## Sheet: Sheet1
Commonly up-regulated metabolites in E10 vs at and scz vs at
Gallic acid
Ribonic acid
Succinic acid
Arabinofuranose
apigenin 6,8-digalactoside
Galactose-beta-1,4-xylose
5-(Hydroxymethyl)pyrrolidin-2-one
Catechin-(4->8)-gallocatechin
5-p-Coumaroylquinic acid
Quercetin 3-O-caffeyl-glucoside
Lactose
Galloyl glucose
Quercetin-3-O-glucuronide
3,4-Di-O-galloylquinic acid
Ginnalin B
Coumaroyl quinic acid
(S)-Methylmalonic acid semialdehyde
ketomethylvaleric acid
Isopropyl-beta-D-thiogalactopyranoside
Dihydrokaempferol
Epigallocatechin-(4beta->8)-epicatechin 3,3'-digallate
Salicylic acid
Theobromine
Epigallocatechin gallate
Cryptochlorogenic acid
Leucopelargonidin 3-O-alpha-L-rhamno-beta-D-glucopyranoside
Fucosyllactose
Theanine
Quercetin
Glabrin A
L-Valine, N-(2-hydroxy-3-butenyl)-
Myricetin
gamma-Glutamylproline
Pollenin A
Luteolin-7-O-glucoside
7-Glucosyl-luteolin
Epicatechin gallate
Corilagin
