# Supplementary material for: Organelle Imaging with Terahertz Scattering-Type Scanning Near-Field Microscope
Source: Int J Mol Sci. 2023 Sep 4;24(17):13630. doi: 10.3390/ijms241713630 (PMC10488156; doi:10.3390/ijms241713630)
Supplement: Supplementary file 1 [file ijms-24-13630-s001.zip › table S4.xlsx]

## Sheet: Sheet1
ko	pathway_name	match_status	p_value	FDR	impact_value	cids	cid2metabolites
ko00941	Flavonoid biosynthesis	6|68	2.49996e-06	3.74995e-05	0.0799714	C10107;C05903;C00852;C12128;C00389;C00974	C10107(myricetin);C05903(kaempferol);C00852(chlorogenic acid);C12128(epiafzelechin);C00389(quercetin);C00974(dihydrokaempferol)
ko00944	Flavone and flavonol biosynthesis	3|30	0.00100518	0.0100518	0.62704	C10107;C00389;C05903	C10107(myricetin);C00389(quercetin);C05903(kaempferol)
ko00940	Phenylpropanoid biosynthesis	3|60	0.00702002	0.0526501	0.0543269	C02887;C00852;C00482	C02887(sinapoyl malate);C00852(chlorogenic acid);C00482(sinapic acid)
ko00626	Naphthalene degradation	2|35	0.0232821	0.139693	0.2	C06202;C00805	C06202(salicylaldehyde);C00805(salicylic acid)
ko00640	Propanoate metabolism	2|44	0.0348427	0.174214	0.00489081	C00042;C06002	C00042(succinic acid);C06002((s)-methylmalonic acid semialdehyde)
ko01053	Biosynthesis of siderophore group nonribosomal peptides	1|6	0.0424359	0.181868	0	C00805	C00805(salicylic acid)
ko00945	Stilbenoid, diarylheptanoid and gingerol biosynthesis	1|18	0.116848	0.389493	0.0261708	C00852	C00852(chlorogenic acid)
ko00930	Caprolactam degradation	1|18	0.116848	0.389493	0	C02378	C02378(aminocaproic acid)
ko00232	Caffeine metabolism	1|18	0.116848	0.389493	0.0895742	C07480	C07480(theobromine)
ko00020	Citrate cycle (TCA cycle)	1|20	0.127986	0.349053	0.0433169	C00042	C00042(succinic acid)
ko00620	Pyruvate metabolism	1|27	0.164331	0.410827	0	C00042	C00042(succinic acid)
ko00250	Alanine, aspartate and glutamate metabolism	1|28	0.1692	0.390461	0	C00042	C00042(succinic acid)
ko00920	Sulfur metabolism	1|30	0.178703	0.382935	0.0404494	C00042	C00042(succinic acid)
ko00400	Phenylalanine, tyrosine and tryptophan biosynthesis	1|34	0.196798	0.393597	0	C00296	C00296(quinic acid)
ko00621	Dioxin degradation	1|36	0.205403	0.38513	0.024087	C00805	C00805(salicylic acid)
ko00480	Glutathione metabolism	1|38	0.21372	0.377153	0.00180274	C01879	C01879(pyroglutamic acid)
ko00650	Butanoate metabolism	1|39	0.217773	0.362956	0.0224261	C00042	C00042(succinic acid)
ko00280	Valine, leucine and isoleucine degradation	1|40	0.221757	0.341165	0.0311224	C06002	C06002((s)-methylmalonic acid semialdehyde)
ko00624	Polycyclic aromatic hydrocarbon degradation	1|40	0.221757	0.341165	0	C00805	C00805(salicylic acid)
ko00720	Carbon fixation pathways in prokaryotes	1|44	0.237013	0.33859	0.00881084	C00042	C00042(succinic acid)
ko00052	Galactose metabolism	1|46	0.244244	0.33306	0.0641458	C00243	C00243(lactose)
ko00310	Lysine degradation	1|50	0.257942	0.329287	0	C00042	C00042(succinic acid)
ko00760	Nicotinate and nicotinamide metabolism	1|50	0.257942	0.329287	0	C00042	C00042(succinic acid)
ko00360	Phenylalanine metabolism	1|51	0.261211	0.313453	0	C00042	C00042(succinic acid)
ko00630	Glyoxylate and dicarboxylate metabolism	1|53	0.267567	0.308732	0	C00042	C00042(succinic acid)
ko00380	Tryptophan metabolism	1|54	0.270656	0.300729	0.00147306	C00637	C00637(indole-3-acetaldehyde)
ko00790	Folate biosynthesis	1|56	0.276659	0.29642	0.00873362	C11355	C11355(4-amino-4-deoxychorismate)
ko00350	Tyrosine metabolism	1|60	0.287981	0.297911	0	C00042	C00042(succinic acid)
ko00627	Aminobenzoate degradation	1|62	0.29331	0.29331	0.00487256	C01424	C01424(gallic acid)
ko00230	Purine metabolism	1|81	0.333924	0.323152	0.00486992	C01367	C01367(adenosine-3'-monophosphate)
