# Supplementary material for: Organelle Imaging with Terahertz Scattering-Type Scanning Near-Field Microscope
Source: Int J Mol Sci. 2023 Sep 4;24(17):13630. doi: 10.3390/ijms241713630 (PMC10488156; doi:10.3390/ijms241713630)
Supplement: Supplementary file 1 [file ijms-24-13630-s001.zip › table S5.xlsx]

## Sheet: Sheet1
ko	pathway_name	match_status	p_value	FDR	impact_value	cids	cid2metabolites
ko00941	Flavonoid biosynthesis	4|68	0.00127885	0.0198222	0.0636225	C00974;C10107;C00389;C10192	C00974(dihydrokaempferol);C10107(myricetin);C00389(quercetin);C10192(tricetin)
ko00944	Flavone and flavonol biosynthesis	3|30	0.00132571	0.013699	0.393939	C05625;C00389;C10107	C05625(rutin);C00389(quercetin);C10107(myricetin)
ko00232	Caffeine metabolism	2|18	0.00800548	0.0620424	0.269457	C07481;C07480	C07481(caffeine);C07480(theobromine)
ko00920	Sulfur metabolism	2|30	0.0208276	0.129131	0.0865169	C01118;C00042	C01118(o-succinyl-l-homoserine);C00042(succinic acid)
ko00640	Propanoate metabolism	2|44	0.0408258	0.210933	0.00489081	C06002;C00042	C06002((s)-methylmalonic acid semialdehyde);C00042(succinic acid)
ko01053	Biosynthesis of siderophore group nonribosomal peptides	1|6	0.0462538	0.204838	0	C00805	C00805(salicylic acid)
ko00380	Tryptophan metabolism	2|54	0.057329	0.22215	0.12117	C00637;C00643	C00637(indole-3-acetaldehyde);C00643(l-5-hydroxytryptophan)
ko00940	Phenylpropanoid biosynthesis	2|60	0.067809	0.233564	0.0260716	C00482;C02887	C00482(sinapic acid);C02887(sinapoyl malate)
ko00930	Caprolactam degradation	1|18	0.126304	0.391543	0	C02378	C02378(aminocaproic acid)
ko00020	Citrate cycle (TCA cycle)	1|20	0.138151	0.389336	0.0433169	C00042	C00042(succinic acid)
ko00620	Pyruvate metabolism	1|27	0.176521	0.456012	0	C00042	C00042(succinic acid)
ko00250	Alanine, aspartate and glutamate metabolism	1|28	0.181624	0.433103	0	C00042	C00042(succinic acid)
ko00400	Phenylalanine, tyrosine and tryptophan biosynthesis	1|34	0.210367	0.465814	0.0857245	C00944	C00944(3-dehydroquinic acid)
ko00626	Naphthalene degradation	1|35	0.214855	0.42971	0.0928571	C00805	C00805(salicylic acid)
ko00500	Starch and sucrose metabolism	1|35	0.214855	0.42971	0.0428508	C00208	C00208(maltose)
ko00621	Dioxin degradation	1|36	0.219259	0.399825	0.024087	C00805	C00805(salicylic acid)
ko00480	Glutathione metabolism	1|38	0.227819	0.392355	0.00180274	C01879	C01879(pyroglutamic acid)
ko00650	Butanoate metabolism	1|39	0.231978	0.37849	0.0224261	C00042	C00042(succinic acid)
ko00624	Polycyclic aromatic hydrocarbon degradation	1|40	0.236056	0.356963	0	C00805	C00805(salicylic acid)
ko00280	Valine, leucine and isoleucine degradation	1|40	0.236056	0.356963	0.0311224	C06002	C06002((s)-methylmalonic acid semialdehyde)
ko00720	Carbon fixation pathways in prokaryotes	1|44	0.251592	0.354516	0.00881084	C00042	C00042(succinic acid)
ko00052	Galactose metabolism	1|46	0.258905	0.348959	0.0641458	C00243	C00243(lactose)
ko00310	Lysine degradation	1|50	0.27266	0.344999	0	C00042	C00042(succinic acid)
ko00760	Nicotinate and nicotinamide metabolism	1|50	0.27266	0.344999	0	C00042	C00042(succinic acid)
ko00360	Phenylalanine metabolism	1|51	0.275923	0.328985	0	C00042	C00042(succinic acid)
ko00630	Glyoxylate and dicarboxylate metabolism	1|53	0.282242	0.324055	0	C00042	C00042(succinic acid)
ko00270	Cysteine and methionine metabolism	1|55	0.288292	0.31918	0.0244705	C01118	C01118(o-succinyl-l-homoserine)
ko00790	Folate biosynthesis	1|56	0.291219	0.311303	0.00873362	C11355	C11355(4-amino-4-deoxychorismate)
ko00350	Tyrosine metabolism	1|60	0.302287	0.312363	0	C00042	C00042(succinic acid)
ko00627	Aminobenzoate degradation	1|62	0.307449	0.307449	0.00487256	C01424	C01424(gallic acid)
ko00230	Purine metabolism	1|81	0.345371	0.334578	0.00486992	C01367	C01367(adenosine-3'-monophosphate)
